# Supplementary material for: Longitudinal tracking of subpopulation dynamics and molecular changes during LNCaP cell castration and identification of inhibitors that could target the PSA−/lo castration-resistant cells
Source: Oncotarget. 2016 Feb 10;7(12):14220–40. doi: 10.18632/oncotarget.7303 (PMC4924710; doi:10.18632/oncotarget.7303)
Supplement: Supplementary file 2 [file oncotarget-07-14220-s002.xls]

## Sheet: CDD Export 1
IUPAC	Molecule Name	Synonyms	SMILES	Plate Name	Plate Well	Molecular weight (g/mol)	log P	H-bond donors	H-bond acceptors	Lipinski violations	pKa	Polar surface area (Å²)	Rotatable bonds	Chemical formula	CAS Number	Target
2-(2-amino-3-methoxyphenyl)-4H-chromen-4-one	Lopac 1174	513000, EI-360,P-215, PD 98059, S1177, Tocris 1213	COC1=C(N)C(=CC=C1)C1=CC(=O)C2=C(O1)C=CC=C2	Kina t v2-1_Quad1	A02	267.279	1.98	1	4	0	3.22	61.55	2	C16H13NO3	167869-21-8, [167869-21-8]	PD 98059, MEK, Specific inhibitor of the activation of mitogen-activated protein kina kina (MAPKK)
(2E)-2-cyano-3-(3,4-dihydroxyphenyl)prop-2-enamide	EI-257		NC(=O)C(=C\C1=CC(O)=C(O)C=C1)\C#N	Kina t v2-1_Quad1	A03	204.182	0.53	3	4	0	8.39	107.34	2	C10H8N2O3	122520-85-8	EGFRK, PDGFRK
(2E)-N-benzyl-2-cyano-3-(3,4-dihydroxyphenyl)prop-2-enamide	658401	EI-272, S1143, Tocris 0414	OC1=C(O)C=C(\C=C(/C#N)C(=O)NCC2=CC=CC=C2)C=C1	Kina t v2-1_Quad1	A04	294.305	2.48	3	4	0	8.35	93.35	4	C17H14N2O3	133550-30-8, [133550-30-8]	AG 490, JAK-2, EGFR, JAK
1-[2-(isoquinoline-5-sulfonamido)ethyl]guanidine dihydrochloride	371964	EI-184	Cl.Cl.NC(=N)NCCNS(=O)(=O)C1=CC=CC2=CN=CC=C12	Kina t v2-1_Quad1	A05	366.267	-0.9	4	6	0	11.8	120.96	4	C12H17Cl2N5O2S	92564-34-6, 91742-10-8	HA 1004, Dihydrochloride, PKA, PKG
(2S,3S,4R,5S)-2-{4-amino-5-iodo-7H-pyrrolo[2,3-d]pyrimidin-7-yl}-5-(hydroxymethyl)oxolane-3,4-diol	EI-293		NC1=C2C(I)=CN([C@H]3O[C@@H](CO)[C@H](O)[C@@H]3O)C2=NC=N1	Kina t v2-1_Quad1	A06	392.15	-0.35	4	7	0	6.56	126.65	2	C11H13IN4O4	24386-93-4	ERK2, adenosine kina, CK1, CK2,
methyl (2E)-3-(2,5-dihydroxyphenyl)prop-2-enoate	EI-146		COC(=O)\C=C\C1=C(O)C=CC(O)=C1	Kina t v2-1_Quad1	A07	194.184	1.91	2	3	0	9.48	66.76	3	C10H10O4	63177-57-1	EGFRK
(1R,6S)-3-hydroxy-4-methyl-7-oxabicyclo[4.1.0]hept-3-ene-2,5-dione	EI-328	Tocris 1405	CC1=C(O)C(=O)[C@@H]2O[C@@H]2C1=O	Kina t v2-1_Quad1	A08	154.12	0.27	1	4	0	6.98	66.9	0	C7H6O4	121-40-4, [121-40-4]	BTK
2-[(3,4,5-trihydroxyphenyl)methylidene]propanedinitrile	EI-187		OC1=CC(C=C(C#N)C#N)=CC(O)=C1O	Kina t v2-1_Quad1	A09	202.166	1.26	3	5	0	7.14	108.27	1	C10H6N2O3	118409-58-8	EGFRK
1-tert-butyl-3-(4-methylphenyl)-1H-pyrazolo[3,4-d]pyrimidin-4-amine	EI-275	Tocris 1397	CC1=CC=C(C=C1)C1=NN(C2=NC=NC(N)=C12)C(C)(C)C	Kina t v2-1_Quad1	A10	281.356	3.23	1	4	0	6.57	69.62	2	C16H19N5	172889-26-8, [172889-26-8]	Src family, Src
N-[2-(methylamino)ethyl]isoquinoline-5-sulfonamide	EI-158		CNCCNS(=O)(=O)C1=CC=CC2=CN=CC=C12	Kina t v2-1_Quad1	A11	265.331	-0.1	2	4	0	8.92	71.09	4	C12H15N3O2S	84478-11-5	PKA, PKG
(2Z,3Z)-bis({amino[(2-aminophenyl)sulfanyl]methylidene})butanedinitrile	EI-282	Tocris 1144	N\C(SC1=CC=CC=C1N)=C(\C#N)/C(/C#N)=C(\N)SC1=CC=CC=C1N	Kina t v2-1_Quad1	B02	380.49	1.95	4	6	0	3.23	151.66	5	C18H16N6S2	109511-58-2, [109511-58-2]	MEK
4-[4-(4-fluorophenyl)-2-(4-methanesulfinylphenyl)-1H-imidazol-5-yl]pyridine	559389	EI-286, SB203580, S1076	CS(=O)C1=CC=C(C=C1)C1=NC(=C(N1)C1=CC=NC=C1)C1=CC=C(F)C=C1	Kina t v2-1_Quad1	B03	377.435	3.14	1	3	0	5.16	58.64	4	C21H16FN3OS	152121-47-6	SB 203580, p38 MAPK
5-[(2-methylpiperazin-1-yl)sulfonyl]isoquinoline dihydrochloride	Lopac 985	1-(5-Isoquinolinylsulfonyl)-2-methylpiperazine dihydrochloride, EI-148, I 7016	Cl.Cl.CC1CNCCN1S(=O)(=O)C1=C2C=CN=CC2=CC=C1	Kina t v2-1_Quad1	B04	364.291	0.68	1	4	0	7.33	62.3	1	C14H19Cl2N3O2S	84477-87-2	PKA, PKG, MLCK, and PKC., Inhibitor of cyclic nucleotide dependent protein kina (PKA) and protein kina C (PKC)
N-(2-aminoethyl)isoquinoline-5-sulfonamide hydrochloride	EI-195		Cl.NCCNS(=O)(=O)C1=C2C=CN=CC2=CC=C1	Kina t v2-1_Quad1	B05	287.766	-0.51	2	4	0	9.08	85.08	3	C11H14ClN3O2S	116970-50-4	PKA, PKG, MLCK, and PKC.
(2R,3S,4S,6S)-3-methoxy-2-methyl-4-(methylamino)-29-oxa-1,7,17-triazaoctacyclo[12.12.2.1²,⁶.0⁷,²⁸.0⁸,¹³.0¹⁵,¹⁹.0²⁰,²⁷.0²¹,²⁶]nonacosa-8,10,12,14(28),15(19),20(27),21(26),22,24-nonaen-16-one	EI-156		CN[C@H]1C[C@@H]2O[C@](C)([C@H]1OC)N1C3=C(C=CC=C3)C3=C1C1=C(C4=CC=CC=C4N21)C1=C3CNC1=O	Kina t v2-1_Quad1	B06	466.531	3.97	2	4	0	9.55	69.45	2	C28H26N4O3	62996-74-1	Pan-specific
(2E)-2-cyano-3-(3,4-dihydroxyphenyl)-N-phenylprop-2-enamide	Lopac 430	EI-228, T 4318, Tyrphostin AG 494	OC1=C(O)C=C(\C=C(/C#N)C(=O)NC2=CC=CC=C2)C=C1	Kina t v2-1_Quad1	B07	280.278	2.78	3	4	0	8.43	93.35	3	C16H12N2O3	133550-35-3	EGFRK, PDGFRK, Protein tyrosine kina inhibitor. Inhibits EGF-receptor kina activity.
(2E)-3-{3-[(1,3-benzothiazol-2-ylsulfanyl)methyl]-4-hydroxy-5-methoxyphenyl}-2-cyanoprop-2-enamide	EI-267	AG825	COC1=CC(\C=C(/C#N)C(N)=O)=CC(CSC2=NC3=CC=CC=C3S2)=C1O	Kina t v2-1_Quad1	B08	397.471	3.75	2	5	0	8.54	109.23	6	C19H15N3O3S2	149092-50-2	HER1-2, PTK/HER2/neu
5-{[(2,5-dihydroxyphenyl)methyl][(2-hydroxyphenyl)methyl]amino}-2-hydroxybenzoic acid	EI-185		OC(=O)C1=C(O)C=CC(=C1)N(CC1=C(O)C=CC=C1)CC1=C(O)C=CC(O)=C1	Kina t v2-1_Quad1	B09	381.379	4.45	5	7	0	3.47	121.46	6	C21H19NO6	125697-92-9	EGFRK
(2Z)-3-(3,5-dichlorophenyl)-2-(pyridin-3-yl)prop-2-enenitrile	EI-253		ClC1=CC(\C=C(/C#N)C2=CC=CN=C2)=CC(Cl)=C1	Kina t v2-1_Quad1	B10	275.133	4.02	0	2	0	4.36	36.68	2	C14H8Cl2N2	136831-49-7	EGFRK
2-[(3,4-dihydroxyphenyl)methylidene]propanedinitrile	Lopac 443	EI-191, T 7165, Tyrphostin 23	OC1=C(O)C=C(C=C(C#N)C#N)C=C1	Kina t v2-1_Quad1	B11	186.167	1.57	2	4	0	7.63	88.04	1	C10H6N2O2	118409-57-7	EGFRK, Protein tryrosine kina EGFR inhibitor.
(2E)-2-cyano-3-(3,4-dihydroxyphenyl)prop-2-enethioamide	EI-188		NC(=S)C(=C\C1=CC(O)=C(O)C=C1)\C#N	Kina t v2-1_Quad1	C02	220.248	1.42	3	3	0	8.47	90.27	2	C10H8N2O2S	122520-86-9	EGFRK
(3Z)-2-amino-3-[(3,4,5-trihydroxyphenyl)methylidene]prop-1-ene-1,1,3-tricarbonitrile	EI-189		NC(\C(=C\C1=CC(O)=C(O)C(O)=C1)C#N)=C(C#N)C#N	Kina t v2-1_Quad1	C03	268.228	0.14	4	7	0	6.97	158.08	2	C13H8N4O3	122520-90-5	EGFRK
2-[(4-methoxyphenyl)methylidene]propanedinitrile	658390	EI-190, Lopac 1264, T 7040, Tyrphostin 1	COC1=CC=C(C=C(C#N)C#N)C=C1	Kina t v2-1_Quad1	C04	184.194	2.01	0	3	0	-4.83	56.81	2	C11H8N2O	2826-26-8	AG 9, Negative control for tyrosine kina inhibitors., EGFR tyrosine kina inhibitor
2-[(3,4-dihydroxy-5-nitrophenyl)methylidene]propanedinitrile	EI-335		OC1=C(O)C(=CC(C=C(C#N)C#N)=C1)N(=O)=O	Kina t v2-1_Quad1	C05	231.164	1.51	2	6	0	5.07	133.86	2	C10H5N3O4	116313-73-6	Tyrosine kinas
N-(3-chlorophenyl)-6,7-dimethoxyquinazolin-4-amine	GK 03499	658552, EI-277, Lopac 1247, AG1478, T 4182, Tyrphostin	COC1=C(OC)C=C2C(NC3=CC(Cl)=CC=C3)=NC=NC2=C1	Kina t v2-1_Quad1	C06	315.754	3.75	1	5	0	4.62	56.27	4	C16H14ClN3O2	175178-82-2	AG 1478, EGFRK, EGF-Receptor Kina, lective inhibitor of epidermal growth factor receptor (EGFR) protein
6,7-dimethyl-2-phenylquinoxaline	658550	AC-1133	CC1=C(C)C=C2N=C(C=NC2=C1)C1=CC=CC=C1	Kina t v2-1_Quad1	C07	234.296	4.36	0	2	0	2.08	25.78	1	C16H14N2	71897-07-9	AG 1295, Tyrosine kinas
2-[(3,5-di-tert-butyl-4-hydroxyphenyl)methylidene]propanedinitrile	Lopac 480	EI-215, NSC 242557, T-182, Tyrphostin A9	CC(C)(C)C1=CC(C=C(C#N)C#N)=CC(=C1O)C(C)(C)C	Kina t v2-1_Quad1	C08	282.38	4.96	1	3	0	8.79	67.81	3	C18H22N2O	10537-47-0	PDGFRK, lective PDGF tyrosine kina receptor inhibitor
[hydroxy(naphthalen-2-yl)methyl]phosphonic acid	EI-247		OC(C1=CC=C2C=CC=CC2=C1)P(O)(O)=O	Kina t v2-1_Quad1	C09	238.176	1.18	3	4	0	1.22	77.76	2	C11H11O4P		IRK
N-[(2S,3R,4R,6R)-3-methoxy-2-methyl-16-oxo-29-oxa-1,7,17-triazaoctacyclo[12.12.2.1²,⁶.0⁷,²⁸.0⁸,¹³.0¹⁵,¹⁹.0²⁰,²⁷.0²¹,²⁶]nonacosa-8,10,12,14(28),15(19),20(27),21(26),22,24-nonaen-4-yl]-N-methylbenzamide	539648	EI-370	CO[C@@H]1[C@@H](C[C@H]2O[C@]1(C)N1C3=C(C=CC=C3)C3=C1C1=C(C4=CC=CC=C4N21)C1=C3CNC1=O)N(C)C(=O)C1=CC=CC=C1	Kina t v2-1_Quad1	C10	570.637	5.43	1	4	2	14.1	77.73	3	C35H30N4O4	120685-11-2	Staurosporine, N-byl-, PKC inhibitor
5-[(E)-2-(3,4-dihydroxyphenyl)ethenyl]benzene-1,3-diol	Lopac 1122	EI-271, P 0453, Piceatannol	OC1=CC(\C=C\C2=CC(O)=C(O)C=C2)=CC(O)=C1	Kina t v2-1_Quad1	C11	244.243	3.1	4	4	0	8.91	80.92	2	C14H12O4	10083-24-6	Syk, Non-receptor kina Syk and Lck inhibitor
2-[(3-hydroxy-4-nitrophenyl)methylidene]propanedinitrile	EI-263		OC1=C(C=CC(C=C(C#N)C#N)=C1)N(=O)=O	Kina t v2-1_Quad1	D02	215.165	1.81	1	5	0	5.67	113.63	2	C10H5N3O3	118409-62-4	IRAK
(3Z)-2-amino-3-(1H-indol-5-ylmethylidene)prop-1-ene-1,1,3-tricarbonitrile	EI-229		NC(\C(=C\C1=CC=C2NC=CC2=C1)C#N)=C(C#N)C#N	Kina t v2-1_Quad1	D03	259.265	1.15	2	4	0	16.3	113.18	2	C15H9N5	134036-53-6	PDGFRK
(2E)-2-cyano-3-(3,5-di-tert-butyl-4-hydroxyphenyl)prop-2-enethioamide	Lopac 1239	EI-258, T 2067, Tyrphostin AG 879	CC(C)(C)C1=CC(\C=C(/C#N)C(N)=S)=CC(=C1O)C(C)(C)C	Kina t v2-1_Quad1	D04	316.461	4.82	2	2	0	9.7	70.04	4	C18H24N2OS	148741-30-4	NGFRK, Tyrosine kina nerve growth factor receptor (TrkA) inhibitor; inhibits 140 trk protooncogene and HER-2
2-(morpholin-4-yl)-8-phenyl-4H-chromen-4-one	440202	ST-420, LY294002, S1105	O=C1C=C(OC2=C1C=CC=C2C1=CC=CC=C1)N1CCOCC1	Kina t v2-1_Quad1	D05	307.343	3.41	0	4	0	15.9	38.77	2	C19H17NO3	154447-36-6	LY 294002, PI 3-K, PI3K
(1R,3R,5S,18S)-18-(methoxymethyl)-1,5-dimethyl-6,11,16-trioxo-13,17-dioxapentacyclo[10.6.1.0²,¹⁰.0⁵,⁹.0¹⁵,¹⁹]nonadeca-2(10),12(19),14-trien-3-yl acetate	Lopac 1293	681675, ST-415, W 1628, Wortmannin from Penicillium funiculosum	COC[C@H]1OC(=O)C2=COC3=C2[C@@]1(C)C1=C(C2CCC(=O)[C@@]2(C)C[C@H]1OC(C)=O)C3=O	Kina t v2-1_Quad1	D06	428.432	1.44	0	5	0	-3.19	109.11	4	C23H24O8	19545-26-7	KY 12420, PI 3-K, Potent and specific phosphatidylinositol 3-kina (P13-K) inhibitor, Wortmannin
3-{1-[3-(dimethylamino)propyl]-1H-indol-3-yl}-4-(1H-indol-3-yl)-2,5-dihydro-1H-pyrrole-2,5-dione	203290	EI-246, Tocris 0741	CN(C)CCCN1C=C(C2=CC=CC=C12)C1=C(C(=O)NC1=O)C1=CNC2=CC=CC=C12	Kina t v2-1_Quad1	D07	412.484	2.58	2	3	0	9.39	70.13	6	C25H24N4O2	133052-90-1, [133052-90-1]	Bisindolylmaleimide I, PKC
5,7,11,18,22,24-hexahydroxy-13,16-dimethyloctacyclo[13.11.1.1²,¹⁰.0³,⁸.0⁴,²⁵.0¹⁹,²⁷.0²¹,²⁶.0¹⁴,²⁸]octacosa-1,3(8),4,6,10(28),11,13,15,17,19(27),21(26),22,24-tridecaene-9,20-dione	EI-226		CC1=C2C3=C(C)C=C(O)C4=C3C3=C5C2=C(C(O)=C1)C(=O)C1=C5C(=C(O)C=C1O)C1=C(O)C=C(O)C(C4=O)=C31	Kina t v2-1_Quad1	D08	504.443	7.7	6	8	3	6.76	155.52	0	C30H16O8	548-04-9	PKC
[(3-{3-[4-(1-methyl-1H-indol-3-yl)-2,5-dioxo-2,5-dihydro-1H-pyrrol-3-yl]-1H-indol-1-yl}propyl)sulfanyl]methanimidamide; methanesulfonic acid	557520	EI-283, Tocris 2002	CS(O)(=O)=O.CN1C=C(C2=CC=CC=C12)C1=C(C(=O)NC1=O)C1=CN(CCCSC(N)=N)C2=CC=CC=C12	Kina t v2-1_Quad1	D09	553.653	2.55	3	4	1	10.6	105.9	7	C26H27N5O5S2	138489-18-6, [125314-64-9]	Ro-31-8220, PKC, Broad Spectrum Inhibitor
(2S,3R,4E)-2-aminooctadec-4-ene-1,3-diol	EI-155		CCCCCCCCCCCCC\C=C\[C@@H](O)[C@@H](N)CO	Kina t v2-1_Quad1	D10	299.492	4.57	3	3	0	9.23	66.48	15	C18H37NO2	123-78-4	PKC
N-(2-{[(2E)-3-(4-bromophenyl)prop-2-en-1-yl]amino}ethyl)isoquinoline-5-sulfonamide dihydrochloride	371963	EI-196, Tocris 2910	Cl.Cl.BrC1=CC=C(\C=C\CNCCNS(=O)(=O)C2=C3C=CN=CC3=CC=C2)C=C1	Kina t v2-1_Quad1	D11	520.339	3.23	2	4	1	8.1	71.09	7	C20H23BrCl2N3O2S	127243-85-0, [127243-85-0]	H-89, Dihydrochloride, PKA
5-(1,4-diazepane-1-sulfonyl)isoquinoline dihydrochloride	371970	EI-233	Cl.Cl.O=S(=O)(N1CCCNCC1)C1=C2C=CN=CC2=CC=C1	Kina t v2-1_Quad1	E02	364.291	0.32	1	4	0	8.04	62.3	1	C14H19Cl2N3O2S	103745-39-7	HA 1077, Dihydrochloride, PKA, PKG, HA 1077, Dihydrochloride Fasudil
5-{[(2,5-dihydroxyphenyl)methyl]amino}-2-hydroxybenzoic acid	EI-232		OC(=O)C1=C(O)C=CC(NCC2=C(O)C=CC(O)=C2)=C1	Kina t v2-1_Quad1	E03	275.257	0.88	5	6	0	2.54	110.02	4	C14H13NO5	125697-93-0	EGFRK, CaMK II
4-[(2R)-2-(N-methylisoquinoline-5-sulfonamido)-3-oxo-3-(4-phenylpiperazin-1-yl)propyl]phenyl isoquinoline-5-sulfonate	EI-230		CN([C@H](CC1=CC=C(OS(=O)(=O)C2=CC=CC3=CN=CC=C23)C=C1)C(=O)N1CCN(CC1)C1=CC=CC=C1)S(=O)(=O)C1=C2C=CN=CC2=CC=C1	Kina t v2-1_Quad1	E04	721.844	4.87	0	8	1	3.84	130.08	9	C38H35N5O6S2	127191-97-3	CaMK II
N-[2-({[(2E)-3-(4-chlorophenyl)prop-2-en-1-yl](methyl)amino}methyl)phenyl]-2-hydroxy-S'-(4-methoxyphenyl)ethane-1-sulfonamido	422708	EI-268	COC1=CC=C(C=C1)S(=O)(=O)N(CCO)C1=C(CN(C)C\C=C\C2=CC=C(Cl)C=C2)C=CC=C1	Kina t v2-1_Quad1	E05	501.037	4.72	1	5	1	7.98	70.08	10	C26H29ClN2O4S	139298-40-1	KN-93, CaMK II
1-[(5-iodonaphthalen-1-yl)sulfonyl]-1,4-diazepane hydrochloride	Lopac 979	475880, EI-197, I 2764, ML-7	Cl.IC1=C2C=CC=C(C2=CC=C1)S(=O)(=O)N1CCCNCC1	Kina t v2-1_Quad1	E06	452.738	2.47	1	3	0	8.04	49.41	1	C15H18ClIN2O2S	110448-33-4, 109376-83-2	ML-7, Hydrochloride, MLCK, lective myosin light chain kina (MLCK) inhibitor
1-[(5-chloronaphthalen-1-yl)sulfonyl]-1,4-diazepane hydrochloride	Lopac 752	C 1172, EI-153, ML-9, Tocris 0431	Cl.ClC1=CC=CC2=C(C=CC=C12)S(=O)(=O)N1CCCNCC1	Kina t v2-1_Quad1	E07	361.287	2.14	1	3	0	8.04	49.41	1	C15H18Cl2N2O2S	105637-50-1, [105637-50-1]	MLCK, Myosin light chain kina (MLCK) inhibitor
9H-purin-2-amine	CC-100		NC1=NC=C2N=CNC2=N1	Kina t v2-1_Quad1	E08	135.127	-0.45	2	4	0	5.11	80.48	0	C5H5N5	452-06-2	p58 PITSLRE beta1
2-{[6-(benzylamino)-9-(propan-2-yl)-9H-purin-2-yl]amino}ethan-1-ol	CC-202		CC(C)N1C=NC2=C(NCC3=CC=CC=C3)N=C(NCCO)N=C12	Kina t v2-1_Quad1	E09	326.396	1.95	3	6	0	4.34	87.89	7	C17H22N6O	158982-15-1	CDK
2-{[6-(benzylamino)-9-methyl-9H-purin-2-yl]amino}ethan-1-ol	Lopac 459	CC-200, O 0886, Olomoucine, Tocris 1284	CN1C=NC2=C(NCC3=CC=CC=C3)N=C(NCCO)N=C12	Kina t v2-1_Quad1	E10	298.343	1.18	3	6	0	4.38	87.89	6	C15H18N6O	101622-51-9, [101622-51-9]	CDK, Potent and lective inhibitor of cdc2, cdk and cyclin-dependent kinas
2-{[6-(benzylamino)-7-methyl-7H-purin-2-yl]amino}ethan-1-ol	CC-201		CN1C=NC2=NC(NCCO)=NC(NCC3=CC=CC=C3)=C12	Kina t v2-1_Quad1	E11	298.343	1.14	3	6	0	3.7	87.89	6	C15H18N6O	101622-50-8	Negative control for olomoucine.
(2Z)-2-cyano-N-(2,5-dibromophenyl)-3-hydroxybut-2-enamide	Lopac 1015	EI-295, Tocris 1300	C\C(O)=C(/C#N)C(=O)NC1=CC(Br)=CC=C1Br	Kina t v2-1_Quad1	F02	360.001	2.8	2	3	0	5.39	73.12	2	C11H8Br2N2O2	62004-35-7, [62004-35-7]	BTK
4-[4-(4-fluorophenyl)-5-(pyridin-4-yl)-1H-imidazol-2-yl]phenol	559388	EI-294, Lopac 723, S 7067, SB 202190, S1077, Tocris 1264	OC1=CC=C(C=C1)C1=NC(=C(N1)C1=CC=NC=C1)C1=CC=C(F)C=C1	Kina t v2-1_Quad1	F03	331.343	4.1	2	3	0	5.22	61.8	3	C20H14FN3O	152121-30-7, [152121-30-7]	p38 MAPK, Highly lective, potent and cell permeable p38 MAP kina inhibitor., SB 202190
1-tert-butyl-3-(4-chlorophenyl)-1H-pyrazolo[3,4-d]pyrimidin-4-amine	EI-297	Tocris 1407	CC(C)(C)N1N=C(C2=C(N)N=CN=C12)C1=CC=C(Cl)C=C1	Kina t v2-1_Quad1	F04	301.774	3.32	1	4	0	6.57	69.62	2	C15H16ClN5	172889-27-9, [172889-27-9]	Src family, Src
3-(dimethylamino)-N-[3-(4-hydroxybenzamido)-4-methylphenyl]benzamide	EI-298	S2720, Tocris 1321, ZM 336372	CN(C)C1=CC(=CC=C1)C(=O)NC1=CC(NC(=O)C2=CC=C(O)C=C2)=C(C)C=C1	Kina t v2-1_Quad1	F05	389.447	4.47	3	4	0	8.61	81.67	5	C23H23N3O3	208260-29-1, [208260-29-1]	cRAF, Raf
(3Z)-3-{[4-(dimethylamino)phenyl]methylidene}-2,3-dihydro-1H-indol-2-one	Lopac 1323	EI-306, S 8567, SU 4312, Tocris 1459	CN(C)C1=CC=C(\C=C2/C(=O)NC3=CC=CC=C23)C=C1	Kina t v2-1_Quad1	F06	264.322	3.37	1	2	0	4.62	32.34	2	C17H16N2O	5812-07-7, [5812-07-7], 7/7/5812	Flk1, VEGFR, Vascular endothelial growth factor (VEGF) receptor protein tyrosine kina 1/2 (KDR) and platelet derived growth factor (PDGF) receptor inhibitor
6,7-dimethoxy-2-phenylquinoxaline	658551	EI-303, AG1296	COC1=C(OC)C=C2N=C(C=NC2=C1)C1=CC=CC=C1	Kina t v2-1_Quad1	F07	266.295	3.02	0	4	0	2.12	44.24	3	C16H14N2O2	146535-11-7	AG 1296, PDGFRK, PDGF-Receptor kina
(3Z)-3-[(3,5-dibromo-4-hydroxyphenyl)methylidene]-5-iodo-2,3-dihydro-1H-indol-2-one	EI-307	Tocris 1381	OC1=C(Br)C=C(\C=C2/C(=O)NC3=CC=C(I)C=C23)C=C1Br	Kina t v2-1_Quad1	F08	520.942	5.43	2	2	2	6.65	49.33	1	C15H8Br2INO2	220904-83-6, [220904-83-6]	cRAF, Raf
[3-carboxy-2-(hexadecanoyloxy)propyl]trimethylazanium chloride	Lopac 1137	AC-1121, P 4509, Palmitoyl-DL-Carnitine chloride	[Cl-].CCCCCCCCCCCCCCCC(=O)OC(CC(O)=O)C[N+](C)(C)C	Kina t v2-1_Quad1	F09	436.069	2.03	1	3	0	4.22	63.6	20	C23H46ClNO4	6865-14-1	PKC, Long-chain acylcarnitine; modulator of PKC activation; intermediate in mitochondrial fatty acid oxidation
(2E)-1-{6-[(3-acetyl-2,4,6-trihydroxy-5-methylphenyl)methyl]-5,7-dihydroxy-2,2-dimethyl-2H-chromen-8-yl}-3-phenylprop-2-en-1-one	Lopac 1188	EI-270, R 5648, Rottlerin, Tocris 1610	CC(=O)C1=C(O)C(CC2=C(O)C(C(=O)\C=C\C3=CC=CC=C3)=C3OC(C)(C)C=CC3=C2O)=C(O)C(C)=C1O	Kina t v2-1_Quad1	F10	516.538	7.39	5	8	2	5.7	144.52	6	C30H28O8	82-08-6	PKC delta, PKC and CaM kina III inhibitor
5,7-dihydroxy-3-(4-hydroxyphenyl)-4H-chromen-4-one	GENISTEIN	EI-147, G 6649, Lopac 433, NSC 36586, Tocris 1110	OC1=CC=C(C=C1)C1=COC2=CC(O)=CC(O)=C2C1=O	Kina t v2-1_Quad1	F11	270.237	3.08	3	5	0	6.61	86.99	1	C15H10O5	446-72-0, [446-72-0]	Tyrosine Kinas, EGFR, PTK/including autophosphorylation of epidermal growth factor receptor kina, Cytotoxic inhibitor of tyrosine kina and topoisomera II kina
2-(3,4-dihydroxyphenyl)-3,5,7-trihydroxy-4H-chromen-4-one dihydrate	AC-1142		O.O.OC1=CC(O)=C2C(OC(=C(O)C2=O)C2=CC=C(O)C(O)=C2)=C1	Kina t v2-1_Quad1	G02	338.266	2.16	5	7	0	6.44	127.45	1	C15H14O9	6151-25-3	PI 3-K
(2E)-2-cyano-3-[4-hydroxy-3,5-bis(propan-2-yl)phenyl]-N-(3-phenylpropyl)prop-2-enamide	AC-1293	SU1498	CC(C)C1=CC(\C=C(/C#N)C(=O)NCCCC2=CC=CC=C2)=CC(C(C)C)=C1O	Kina t v2-1_Quad1	G03	390.518	6.01	2	3	1	9.29	73.12	8	C25H30N2O2	168835-82-3	Flk1, Flk-1 kina
1-(naphthalen-2-yl)prop-2-en-1-one	EI-357	Tocris 1366	C=CC(=O)C1=CC=C2C=CC=CC2=C1	Kina t v2-1_Quad1	G04	182.218	3.28	0	1	0	17	17.07	2	C13H10O	4452-06-6, [4452-06-6], 6/6/4452	JAK-3, JAK3
(2E)-3-(4-methylbenzenesulfonyl)prop-2-enenitrile	Lopac 393	B 5556, Bay 11-7082, 196870, EI-278	CC1=CC=C(C=C1)S(=O)(=O)\C=C\C#N	Kina t v2-1_Quad1	G05	207.249	1.71	0	3	0	16.6	57.93	2	C10H9NO2S	19542-67-7, 195462-67-7	BAY 11-7082, IKK pathway, Inhibitor of cytokine-induced IKB-alpha phosphorylation
(2R,3R,4S,5R)-2-(5,6-dichloro-1H-1,3-benzodiazol-1-yl)-5-(hydroxymethyl)oxolane-3,4-diol	EI-231		OC[C@H]1O[C@H]([C@H](O)[C@@H]1O)N1C=NC2=CC(Cl)=C(Cl)C=C12	Kina t v2-1_Quad1	G06	319.141	0.91	3	5	0	5.24	87.74	2	C12H12Cl2N2O4	53-85-0	CK II
5-(methoxymethyl)-4-[2,3,4-trihydroxy-6-(methoxymethyl)phenyl]benzene-1,2,3-triol	EI-273		COCC1=C(C(O)=C(O)C(O)=C1)C1=C(COC)C=C(O)C(O)=C1O	Kina t v2-1_Quad1	G07	338.309	1.55	6	8	1	-4.43	139.84	4	C16H18O8		PKC alpha, PKC gamma
14,15-diazatetracyclo[7.6.1.0²,⁷.0¹³,¹⁶]hexadeca-1(16),2(7),3,5,9,11,13-heptaen-8-one	RH 00237	420119, EI-305, Lopac 862, S 5567, SP600125, S1460, Tocris 1496	O=C1C2=CC=CC3=NNC(=C23)C2=C1C=CC=C2	Kina t v2-1_Quad1	G08	220.226	2.71	1	2	0	9.62	45.75	0	C14H8N2O	129-56-6, [129-56-6]	JNK Inhibitor II, lective c-Jun N-terminal kina (c-JNK) inhibitor., JNK
3-(3-oxo-2,3-dihydro-1H-indol-2-ylidene)-2,3-dihydro-1H-indol-2-one	CC-206	S2386	O=C1NC2=C(C=CC=C2)\C1=C1\NC2=CC=CC=C2C1=O	Kina t v2-1_Quad1	G09	262.263	2.43	2	3	0	7.42	58.2	0	C16H10N2O2	479-41-4	GSK-3beta, CDK5, GSK-3
3-[(3E)-3-(hydroxyimino)-2,3-dihydro-1H-indol-2-ylidene]-2,3-dihydro-1H-indol-2-one	Lopac 126	402085, CC-207, I0404, Indirubin-3'-oxime	O\N=C1\C(\NC2=C\1C=CC=C2)=C1\C(=O)NC2=C1C=CC=C2	Kina t v2-1_Quad1	G10	277.277	1.79	3	4	0	8.31	73.72	0	C16H11N3O2	160807-49-8	Indirubin-3?-monoxime, GSK-3beta, Cyclin-dependent kina inhibitor; ATP competitive; antiproliferative
(1S,4r)-4-[(1S)-1-aminoethyl]-N-(pyridin-4-yl)cyclohexane-1-carboxamide dihydrochloride	EI-299		Cl.Cl.C[C@H](N)[C@H]1CC[C@@H](CC1)C(=O)NC1=CC=NC=C1	Kina t v2-1_Quad1	G11	320.258	1.34	2	3	0	10.5	68.01	3	C14H23Cl2N3O	146986-50-7	ROCK
(2R,3R,4S,5R)-2-{5-amino-7-methyl-2,6,7,9,11-pentaazatricyclo[6.3.1.0⁴,¹²]dodeca-1(11),3,5,8(12),9-pentaen-2-yl}-5-(hydroxymethyl)oxolane-3,4-diol	EI-332	Tocris 2151	CN1N=C(N)C2=CN([C@@H]3O[C@H](CO)[C@@H](O)[C@H]3O)C3=NC=NC1=C23	Kina t v2-1_Quad1	H02	320.304	-1.46	4	8	0	8.33	144.47	2	C13H16N6O4	35943-35-2, [35943-35-2]	Akt signaling pathway, PKB
2,3-diphenylquinoxaline-6-carboxylic acid	EI-336		OC(=O)C1=CC=C2N=C(C3=CC=CC=C3)C(=NC2=C1)C1=CC=CC=C1	Kina t v2-1_Quad1	H03	326.348	5.02	1	4	1	3.94	63.08	3	C21H14N2O2	32387-96-5	Akt
3-amino-5-(thiophen-3-yl)thiophene-2-carboxamide	EI-343	Tocris 3318	NC(=O)C1=C(N)C=C(S1)C1=CSC=C1	Kina t v2-1_Quad1	H04	224.303	1.98	2	2	0	15.3	69.11	2	C9H8N2OS2	354812-17-2, [354812-17-2]	IKK2, IKK
2-phenyl-N-[5-(propan-2-yl)-1,3-thiazol-2-yl]acetamide	EI-344		CC(C)C1=CN=C(NC(=O)CC2=CC=CC=C2)S1	Kina t v2-1_Quad1	H05	260.355	3.77	1	2	0	10.8	41.99	4	C14H16N2OS	267654-00-2	Cdk5/p25
5,7-dihydroxy-2-(4-hydroxyphenyl)-4H-chromen-4-one	APIGENIN	A 3145, EI-345, Lopac 653	OC1=CC=C(C=C1)C1=CC(=O)C2=C(O1)C=C(O)C=C2O	Kina t v2-1_Quad1	H06	270.237	2.71	3	5	0	6.63	86.99	1	C15H10O5	520-36-5	CK-II, Arrests cell cycle at G2/M pha
N-(3-ethynylphenyl)-6,7-dimethoxyquinazolin-4-amine	EI-346		COC1=C(OC)C=C2C(NC3=CC=CC(=C3)C#C)=NC=NC2=C1	Kina t v2-1_Quad1	H07	305.331	3.29	1	5	0	4.62	56.27	4	C18H15N3O2		EGFRK
(1R,9S,12S,15R,16E,18R,19R,21R,23S,24E,26E,28E,30S,32S,35R)-1,18-dihydroxy-12-[(2R)-1-[(1S,3R,4R)-4-hydroxy-3-methoxycyclohexyl]propan-2-yl]-19,30-dimethoxy-15,17,21,23,29,35-hexamethyl-11,36-dioxa-4-azatricyclo[30.3.1.0⁴,⁹]hexatriaconta-16,24,26,28-tetraene-2,3,10,14,20-pentone	A-275	S1039	CO[C@@H]1C[C@H](C[C@@H](C)[C@@H]2CC(=O)[C@H](C)\C=C(C)\[C@@H](O)[C@@H](OC)C(=O)[C@H](C)C[C@H](C)\C=C\C=C\C=C(C)\[C@H](C[C@@H]3CC[C@@H](C)[C@@](O)(O3)C(=O)C(=O)N3CCCC[C@H]3C(=O)O2)OC)CC[C@H]1O	Kina t v2-1_Quad1	H08	914.172	7.45	3	12	3	9.96	195.43	6	C51H79NO13	53123-88-9	mTOR
(2R)-2-{[6-(benzylamino)-9-(propan-2-yl)-9H-purin-2-yl]amino}butan-1-ol	557360	CC-205, S1153	CC[C@H](CO)NC1=NC(NCC2=CC=CC=C2)=C2N=CN(C(C)C)C2=N1	Kina t v2-1_Quad1	H09	354.449	2.89	3	6	0	2.14	87.89	8	C19H26N6O	186692-46-6	Roscovitine, CDK
7-hydroxy-3-(4-hydroxyphenyl)-4H-chromen-4-one	DAIDZEIN	D 7802, ST-110, Lopac 426	OC1=CC=C(C=C1)C1=COC2=CC(O)=CC=C2C1=O	Kina t v2-1_Quad1	H10	254.238	2.73	2	4	0	6.48	66.76	1	C15H10O4	486-66-8	Negative control for Genistein., Isoflavonoid cytostatic agent that arrests the cell cycle at G1; inhibitor of mitochondrial aldehyde dehydrogena
14-bromo-8,18-diazatetracyclo[9.7.0.0²,⁷.0¹²,¹⁷]octadeca-1(11),2,4,6,12,14,16-heptaen-9-one	Lopac 998	422000, EI-310, K 3888, Kenpaullone	BrC1=CC=C2NC3=C(CC(=O)NC4=CC=CC=C34)C2=C1	Kina t v2-1_Quad1	H11	327.175	3.51	2	1	0	13	44.89	0	C16H11BrN2O	142273-20-9	Kenpaullone, GSK-3beta, Potent inhibitor of CDK1/cyclin B, CDK2/cyclin A, CDK2/cyclin E, and CDK5/p25
(2E)-N-benzyl-2-cyano-3-(3,4-dihydroxyphenyl)prop-2-enamide	658401	EI-272, S1143, Tocris 0414	OC1=C(O)C=C(\C=C(/C#N)C(=O)NCC2=CC=CC=C2)C=C1	Kina t v2-1_Quad2	A02	294.305	2.48	3	4	0	8.35	93.35	4	C17H14N2O3	133550-30-8, [133550-30-8]	AG 490, JAK-2, EGFR, JAK
1-[(5-chloronaphthalen-1-yl)sulfonyl]-1,4-diazepane hydrochloride	Lopac 752	C 1172, EI-153, ML-9, Tocris 0431	Cl.ClC1=CC=CC2=C(C=CC=C12)S(=O)(=O)N1CCCNCC1	Kina t v2-1_Quad2	A03	361.287	2.14	1	3	0	8.04	49.41	1	C15H18Cl2N2O2S	105637-50-1, [105637-50-1]	MLCK, Myosin light chain kina (MLCK) inhibitor
3-benzyl-1-hexadecyl-2-methyl-1H-imidazol-3-ium iodide	324515	NH125, Tocris 3439	[I-].CCCCCCCCCCCCCCCCN1C=C[N+](CC2=CC=CC=C2)=C1C	Kina t v2-1_Quad2	A04	524.564	4.55	0	0	1	8.8	8.81	17	C27H45IN2	278603-08-0, [278603-08-0]	eEF-2 Kina Inhibitor, CaM kina III
5-(1,4-diazepane-1-sulfonyl)isoquinoline hydrochloride	Tocris 0541		Cl.O=S(=O)(N1CCCNCC1)C1=CC=CC2=CN=CC=C12	Kina t v2-1_Quad2	A05	327.83	0.32	1	4	0	8.04	62.3	1	C14H18ClN3O2S	[103745-39-7]	ROCK
3-{1-[3-(dimethylamino)propyl]-1H-indol-3-yl}-4-(1H-indol-3-yl)-2,5-dihydro-1H-pyrrole-2,5-dione	203290	EI-246, Tocris 0741	CN(C)CCCN1C=C(C2=CC=CC=C12)C1=C(C(=O)NC1=O)C1=CNC2=CC=CC=C12	Kina t v2-1_Quad2	A06	412.484	2.58	2	3	0	9.39	70.13	6	C25H24N4O2	133052-90-1, [133052-90-1]	Bisindolylmaleimide I, PKC
5,7-dihydroxy-3-(4-hydroxyphenyl)-4H-chromen-4-one	GENISTEIN	EI-147, G 6649, Lopac 433, NSC 36586, Tocris 1110	OC1=CC=C(C=C1)C1=COC2=CC(O)=CC(O)=C2C1=O	Kina t v2-1_Quad2	A07	270.237	3.08	3	5	0	6.61	86.99	1	C15H10O5	446-72-0, [446-72-0]	Tyrosine Kinas, EGFR, PTK/including autophosphorylation of epidermal growth factor receptor kina, Cytotoxic inhibitor of tyrosine kina and topoisomera II kina
2-(morpholin-4-yl)-8-phenyl-4H-chromen-4-one hydrochloride	Lopac 1349	L 9908, LY-294,002 hydrochloride, Tocris 1130	Cl.O=C1C=C(OC2=C1C=CC=C2C1=CC=CC=C1)N1CCOCC1	Kina t v2-1_Quad2	A08	343.804	3.41	0	4	0	15.9	38.77	2	C19H18ClNO3	[154447-36-6]	PI3K, Specific phosphatidylinositol 3-kina (PI3K) inhibitor.
(2Z,3Z)-bis({amino[(2-aminophenyl)sulfanyl]methylidene})butanedinitrile	EI-282	Tocris 1144	N\C(SC1=CC=CC=C1N)=C(\C#N)/C(/C#N)=C(\N)SC1=CC=CC=C1N	Kina t v2-1_Quad2	A09	380.49	1.95	4	6	0	3.23	151.66	5	C18H16N6S2	109511-58-2, [109511-58-2]	MEK
2-(2-amino-3-methoxyphenyl)-4H-chromen-4-one	Lopac 1174	513000, EI-360,P-215, PD 98059, S1177, Tocris 1213	COC1=C(N)C(=CC=C1)C1=CC(=O)C2=C(O1)C=CC=C2	Kina t v2-1_Quad2	A10	267.279	1.98	1	4	0	3.22	61.55	2	C16H13NO3	167869-21-8, [167869-21-8]	PD 98059, MEK, Specific inhibitor of the activation of mitogen-activated protein kina kina (MAPKK)
(1R,4r)-4-[(1R)-1-aminoethyl]-N-(pyridin-4-yl)cyclohexane-1-carboxamide dihydrochloride	Tocris 1254		Cl.Cl.C[C@@H](N)[C@H]1CC[C@@H](CC1)C(=O)NC1=CC=NC=C1	Kina t v2-1_Quad2	A11	320.258	1.34	2	3	0	10.5	68.01	3	C14H23Cl2N3O	[146986-50-7]	ROCK
4-[4-(4-fluorophenyl)-5-(pyridin-4-yl)-1H-imidazol-2-yl]phenol	559388	EI-294, Lopac 723, S 7067, SB 202190, S1077, Tocris 1264	OC1=CC=C(C=C1)C1=NC(=C(N1)C1=CC=NC=C1)C1=CC=C(F)C=C1	Kina t v2-1_Quad2	B02	331.343	4.1	2	3	0	5.22	61.8	3	C20H14FN3O	152121-30-7, [152121-30-7]	p38 MAPK, Highly lective, potent and cell permeable p38 MAP kina inhibitor., SB 202190
2-{[6-(benzylamino)-9-methyl-9H-purin-2-yl]amino}ethan-1-ol	Lopac 459	CC-200, O 0886, Olomoucine, Tocris 1284	CN1C=NC2=C(NCC3=CC=CC=C3)N=C(NCCO)N=C12	Kina t v2-1_Quad2	B03	298.343	1.18	3	6	0	4.38	87.89	6	C15H18N6O	101622-51-9, [101622-51-9]	CDK, Potent and lective inhibitor of cdc2, cdk and cyclin-dependent kinas
(2Z)-2-cyano-N-(2,5-dibromophenyl)-3-hydroxybut-2-enamide	Lopac 1015	EI-295, Tocris 1300	C\C(O)=C(/C#N)C(=O)NC1=CC(Br)=CC=C1Br	Kina t v2-1_Quad2	B04	360.001	2.8	2	3	0	5.39	73.12	2	C11H8Br2N2O2	62004-35-7, [62004-35-7]	BTK
3-(dimethylamino)-N-[3-(4-hydroxybenzamido)-4-methylphenyl]benzamide	EI-298	S2720, Tocris 1321, ZM 336372	CN(C)C1=CC(=CC=C1)C(=O)NC1=CC(NC(=O)C2=CC=C(O)C=C2)=C(C)C=C1	Kina t v2-1_Quad2	B05	389.447	4.47	3	4	0	8.61	81.67	5	C23H23N3O3	208260-29-1, [208260-29-1]	cRAF, Raf
1-(naphthalen-2-yl)prop-2-en-1-one	EI-357	Tocris 1366	C=CC(=O)C1=CC=C2C=CC=CC2=C1	Kina t v2-1_Quad2	B06	182.218	3.28	0	1	0	17	17.07	2	C13H10O	4452-06-6, [4452-06-6], 6/6/4452	JAK-3, JAK3
3-[benzyl(propan-2-yl)amino]-1-(naphthalen-2-yl)propan-1-one hydrochloride	420121	Lopac 448, Tocris 1367, Z 4626, ZM 39923 hydrochloride	Cl.CC(C)N(CCC(=O)C1=CC2=CC=CC=C2C=C1)CC1=CC=CC=C1	Kina t v2-1_Quad2	B07	367.912	5.15	0	2	1	8.87	20.31	7	C23H26ClNO	58753-54-1, [58753-54-1]	JAK3 Inhibitor IV, JAK3, Janus kina 3 (JNK-3) inhibitor.
(3Z)-3-[(3,5-dibromo-4-hydroxyphenyl)methylidene]-5-iodo-2,3-dihydro-1H-indol-2-one	EI-307	Tocris 1381	OC1=C(Br)C=C(\C=C2/C(=O)NC3=CC=C(I)C=C23)C=C1Br	Kina t v2-1_Quad2	B08	520.942	5.43	2	2	2	6.65	49.33	1	C15H8Br2INO2	220904-83-6, [220904-83-6]	cRAF, Raf
1-tert-butyl-3-(4-methylphenyl)-1H-pyrazolo[3,4-d]pyrimidin-4-amine	EI-275	Tocris 1397	CC1=CC=C(C=C1)C1=NN(C2=NC=NC(N)=C12)C(C)(C)C	Kina t v2-1_Quad2	B09	281.356	3.23	1	4	0	6.57	69.62	2	C16H19N5	172889-26-8, [172889-26-8]	Src family, Src
4-[4-(4-fluorophenyl)-2-(4-methanesulfinylphenyl)-1H-imidazol-5-yl]pyridine hydrochloride	Tocris 1402		Cl.CS(=O)C1=CC=C(C=C1)C1=NC(=C(N1)C1=CC=NC=C1)C1=CC=C(F)C=C1	Kina t v2-1_Quad2	B10	413.896	3.14	1	3	0	5.16	58.64	4	C21H17ClFN3OS	[152121-47-6]	p38 MAPK
(1R,6S)-3-hydroxy-4-methyl-7-oxabicyclo[4.1.0]hept-3-ene-2,5-dione	EI-328	Tocris 1405	CC1=C(O)C(=O)[C@@H]2O[C@@H]2C1=O	Kina t v2-1_Quad2	B11	154.12	0.27	1	4	0	6.98	66.9	0	C7H6O4	121-40-4, [121-40-4]	BTK
1-tert-butyl-3-(4-chlorophenyl)-1H-pyrazolo[3,4-d]pyrimidin-4-amine	EI-297	Tocris 1407	CC(C)(C)N1N=C(C2=C(N)N=CN=C12)C1=CC=C(Cl)C=C1	Kina t v2-1_Quad2	C02	301.774	3.32	1	4	0	6.57	69.62	2	C15H16ClN5	172889-27-9, [172889-27-9]	Src family, Src
(3Z)-3-{[4-(dimethylamino)phenyl]methylidene}-2,3-dihydro-1H-indol-2-one	Lopac 1323	EI-306, S 8567, SU 4312, Tocris 1459	CN(C)C1=CC=C(\C=C2/C(=O)NC3=CC=CC=C23)C=C1	Kina t v2-1_Quad2	C03	264.322	3.37	1	2	0	4.62	32.34	2	C17H16N2O	5812-07-7, [5812-07-7], 7/7/5812	Flk1, VEGFR, Vascular endothelial growth factor (VEGF) receptor protein tyrosine kina 1/2 (KDR) and platelet derived growth factor (PDGF) receptor inhibitor
14,15-diazatetracyclo[7.6.1.0²,⁷.0¹³,¹⁶]hexadeca-1(16),2(7),3,5,9,11,13-heptaen-8-one	RH 00237	420119, EI-305, Lopac 862, S 5567, SP600125, S1460, Tocris 1496	O=C1C2=CC=CC3=NNC(=C23)C2=C1C=CC=C2	Kina t v2-1_Quad2	C04	220.226	2.71	1	2	0	9.62	45.75	0	C14H8N2O	129-56-6, [129-56-6]	JNK Inhibitor II, lective c-Jun N-terminal kina (c-JNK) inhibitor., JNK
(2R)-2-({6-[(3-chlorophenyl)amino]-9-(propan-2-yl)-9H-purin-2-yl}amino)-3-methylbutan-1-ol	Tocris 1580	Purvalanol A	CC(C)[C@H](CO)NC1=NC(NC2=CC=CC(Cl)=C2)=C2N=CN(C(C)C)C2=N1	Kina t v2-1_Quad2	C05	388.894	4.1	3	6	0	3.16	87.89	7	C19H25ClN6O	[212844-53-6], 212844-53-6	cdk, Cdk; cyclin-dependent kinas
2-chloro-4-[(2-{[(2R)-1-hydroxy-3-methylbutan-2-yl]amino}-9-(propan-2-yl)-9H-purin-6-yl)amino]benzoic acid	Tocris 1581	Purvalanol B (NG95)	CC(C)[C@H](CO)NC1=NC(NC2=CC=C(C(O)=O)C(Cl)=C2)=C2N=CN(C(C)C)C2=N1	Kina t v2-1_Quad2	C06	432.904	3.3	4	8	0	3.75	125.19	8	C20H25ClN6O3	[212844-54-7], 212844-54-7	cdk
2-(morpholin-4-yl)-6-(thianthren-1-yl)-4H-pyran-4-one	118500	KU55933, S1092, Tocris 3544	O=C1C=C(OC(=C1)C1=CC=CC2=C1SC1=CC=CC=C1S2)N1CCOCC1	Kina t v2-1_Quad2	C07	395.495	4.39	0	4	0	-3.36	38.77	2	C21H17NO3S2	587871-26-9, [587871-26-9]	ATM Kina Inhibitor, ATM
4-[4-(2H-1,3-benzodioxol-5-yl)-5-(pyridin-2-yl)-1H-imidazol-2-yl]benzamide	Tocris 1614	S1067	NC(=O)C1=CC=C(C=C1)C1=NC(=C(N1)C1=CC=CC=N1)C1=CC=C2OCOC2=C1	Kina t v2-1_Quad2	C08	384.387	3.12	2	5	0	4.36	103.12	4	C22H16N4O3	[301836-41-9], 301836-41-9	TGFbR1, TGF-beta
3-(2,4-dichlorophenyl)-4-(1-methyl-1H-indol-3-yl)-2,5-dihydro-1H-pyrrole-2,5-dione	Lopac 1117	S 3442, SB 216763, SB-216763, S1075, Tocris 1616	CN1C=C(C2=CC=CC=C12)C1=C(C(=O)NC1=O)C1=C(Cl)C=C(Cl)C=C1	Kina t v2-1_Quad2	C09	371.217	4.23	1	2	0	9.21	51.1	2	C19H12Cl2N2O2	[280744-09-4], 280744-09-4	GSK-3, Potent, lective, cell permeable inhibitor of glycogen syntheta kina-3 (GSK-3).
3-[(3-chloro-4-hydroxyphenyl)amino]-4-(2-nitrophenyl)-2,5-dihydro-1H-pyrrole-2,5-dione	Lopac 884	S 3567, SB 415286, Tocris 1617	OC1=CC=C(NC2=C(C(=O)NC2=O)C2=C(C=CC=C2)N(=O)=O)C=C1Cl	Kina t v2-1_Quad2	C10	359.721	2.19	3	6	0	8.72	124.25	4	C16H10ClN3O5	[264218-23-7]	GSK-3, Competitive glycogen syntha kina-3 (GSK-3) inhibitor.
(3R,4R)-4-[(3,4-dimethoxyphenyl)methyl]-3-[(4-hydroxy-3-methoxyphenyl)methyl]oxolan-2-one	Tocris 1777		COC1=CC=C(C[C@H]2COC(=O)[C@@H]2CC2=CC=C(O)C(OC)=C2)C=C1OC	Kina t v2-1_Quad2	C11	372.412	3.44	1	5	0	9.95	74.22	7	C21H24O6	[7770-78-7]	MEK
1H-pyrazolo[3,4-b]quinoxalin-3-amine	217720	Tocris 1937	NC1=NNC2=NC3=CC=CC=C3N=C12	Kina t v2-1_Quad2	D02	185.185	1.14	2	4	0	2.33	80.48	0	C9H7N5	40254-90-8, [40254-90-8]	Cdk1/5 Inhibitor, cdk
(1r,4r)-4-[4-(4-fluorophenyl)-5-(2-methoxypyrimidin-4-yl)-1H-imidazol-1-yl]cyclohexan-1-ol	Tocris 1962		COC1=NC=CC(=N1)C1=C(N=CN1[C@H]1CC[C@H](O)CC1)C1=CC=C(F)C=C1	Kina t v2-1_Quad2	D03	368.405	3.22	1	5	0	4.71	73.06	4	C20H21FN4O2	[193551-21-2]	p38 MAPK
(2Z)-3-amino-3-[(4-aminophenyl)sulfanyl]-2-[2-(trifluoromethyl)phenyl]prop-2-enenitrile	444939	Tocris 1969	N\C(SC1=CC=C(N)C=C1)=C(\C#N)C1=CC=CC=C1C(F)(F)F	Kina t v2-1_Quad2	D04	335.347	3.8	2	3	0	3.91	75.83	4	C16H12F3N3S	305350-87-2, [305350-87-2]	MEK1/2 Inhibitor, MEK
[(3-{3-[4-(1-methyl-1H-indol-3-yl)-2,5-dioxo-2,5-dihydro-1H-pyrrol-3-yl]-1H-indol-1-yl}propyl)sulfanyl]methanimidamide; methanesulfonic acid	557520	EI-283, Tocris 2002	CS(O)(=O)=O.CN1C=C(C2=CC=CC=C12)C1=C(C(=O)NC1=O)C1=CN(CCCSC(N)=N)C2=CC=CC=C12	Kina t v2-1_Quad2	D05	553.653	2.55	3	4	1	10.6	105.9	7	C26H27N5O5S2	138489-18-6, [125314-64-9]	Ro-31-8220, PKC, Broad Spectrum Inhibitor
(2R)-2-({6-[(3-amino-5-chlorophenyl)amino]-9-(propan-2-yl)-9H-purin-2-yl}amino)-3-methylbutan-1-ol	164640	Tocris 2072	CC(C)[C@H](CO)NC1=NC(NC2=CC(N)=CC(Cl)=C2)=C2N=CN(C(C)C)C2=N1	Kina t v2-1_Quad2	D06	403.909	3.28	4	7	0	3.74	113.91	7	C19H26ClN7O	220792-57-4, [220792-57-4]	Aminopurvalanol A, cdk
(2R,3R,4S,5R)-2-{5-amino-7-methyl-2,6,7,9,11-pentaazatricyclo[6.3.1.0⁴,¹²]dodeca-1(11),3,5,8(12),9-pentaen-2-yl}-5-(hydroxymethyl)oxolane-3,4-diol	EI-332	Tocris 2151	CN1N=C(N)C2=CN([C@@H]3O[C@H](CO)[C@@H](O)[C@H]3O)C3=NC=NC1=C23	Kina t v2-1_Quad2	D07	320.304	-1.46	4	8	0	8.33	144.47	2	C13H16N6O4	35943-35-2, [35943-35-2]	Akt signaling pathway, PKB
3-[(1-methyl-1H-indol-3-yl)methylidene]-1H,2H,3H-pyrrolo[3,2-b]pyridin-2-one	Tocris 2238		CN1C=C(C=C2C(=O)NC3=C2N=CC=C3)C2=CC=CC=C12	Kina t v2-1_Quad2	D08	275.305	2.76	1	2	0	10.2	46.92	1	C17H13N3O	[504433-23-2]	TrkA
N-{3-chloro-4-[(3-fluorophenyl)methoxy]phenyl}-6-(2-{[(2-methanesulfonylethyl)amino]methyl}-1,3-thiazol-4-yl)quinazolin-4-amine dihydrochloride	Tocris 2239		Cl.Cl.CS(=O)(=O)CCNCC1=NC(=CS1)C1=CC=C2N=CN=C(NC3=CC=C(OCC4=CC=CC(F)=C4)C(Cl)=C3)C2=C1	Kina t v2-1_Quad2	D09	671.033	4.78	2	8	1	6.77	106.1	11	C28H27Cl3FN5O3S2	[388082-81-3]	EGFR
7,10-dimethyl-2,4-dioxo-2H,3H,4H,10H-benzo[g]pteridine-8-carbaldehyde	Tocris 2272		CN1C2=C(C=C(C)C(C=O)=C2)N=C2C(=O)NC(=O)N=C12	Kina t v2-1_Quad2	D10	270.244	0.86	1	6	0	6.97	91.2	1	C13H10N4O3	[37854-59-4]	TrkA
4,5,6,7-tetrabromo-1H-1,2,3-benzotriazole	Lopac 1313	218697, T 0826, TBB, Tocris 2275	BrC1=C2NN=NC2=C(Br)C(Br)=C1Br	Kina t v2-1_Quad2	D11	434.708	4.38	1	2	0	7.13	41.57	0	C6HBr4N3	17374-26-4, [17374-26-4]	Cain Kina II Inhibitor I, CK2, Highly lective, ATP/GTP-competitive inhibitor of cain kina 2 (CK2).
1,2,3,4,5,6-hexabromocyclohexane	Tocris 2291		BrC1C(Br)C(Br)C(Br)C(Br)C1Br	Kina t v2-1_Quad2	E02	557.536	5.46	0	0	2			0	C6H6Br6	[1837-91-8]	JAK2
5-(1,4-diazepane-1-sulfonyl)isoquinolin-1-ol hydrochloride	Tocris 2415		Cl.OC1=NC=CC2=C(C=CC=C12)S(=O)(=O)N1CCCNCC1	Kina t v2-1_Quad2	E03	343.829	0.61	2	5	0	8.04	82.53	1	C14H18ClN3O3S	[105628-72-6]	ROCK
8-N-(3-chloro-4-fluorophenyl)-2-N-(1-methylpiperidin-4-yl)-[1,3]diazino[5,4-d]pyrimidine-2,8-diamine dihydrochloride	Tocris 2416		Cl.Cl.CN1CCC(CC1)NC1=NC=C2N=CN=C(NC3=CC(Cl)=C(F)C=C3)C2=N1	Kina t v2-1_Quad2	E04	460.764	2.85	2	7	0	8.45	78.86	4	C18H21Cl3FN7	[196612-93-8]	EGFR
5,6-bis[(4-fluorophenyl)amino]-2,3-dihydro-1H-isoindole-1,3-dione	539652	Tocris 2442	FC1=CC=C(NC2=C(NC3=CC=C(F)C=C3)C=C3C(=O)NC(=O)C3=C2)C=C1	Kina t v2-1_Quad2	E05	365.333	3.86	3	4	0	8.73	70.23	4	C20H13F2N3O2	145915-60-2, [145915-60-2]	PKCbII/EGFR Inhibitor, PKC
3,13,23-triazahexacyclo[14.7.0.0²,¹⁰.0⁴,⁹.0¹¹,¹⁵.0¹⁷,²²]tricosa-1(16),2(10),4,6,8,11(15),17(22),18,20-nonaene-12,14-dione	181305	Tocris 2457	O=C1NC(=O)C2=C1C1=C(NC3=CC=CC=C13)C1=C2C2=C(N1)C=CC=C2	Kina t v2-1_Quad2	E06	325.32	2.93	3	2	0	8.04	77.75	0	C20H11N3O2	[118458-54-1], 118458-54-1	Arcyriaflavin A, Synthetic, cdk
N-[4-({6-methoxy-7-[3-(morpholin-4-yl)propoxy]quinazolin-4-yl}amino)phenyl]benzamide	Tocris 2458	S1103	COC1=C(OCCCN2CCOCC2)C=C2N=CN=C(NC3=CC=C(NC(=O)C4=CC=CC=C4)C=C3)C2=C1	Kina t v2-1_Quad2	E07	513.588	4.1	2	8	1	6.83	97.84	10	C29H31N5O4	[331771-20-1], 331771-20-1	Aurora
(2Z)-but-2-enedioic acid; 10-(3-aminopropyl)-3,4-dimethyl-9,10-dihydroacridin-9-one	Tocris 2471		OC(=O)\C=C/C(O)=O.CC1=C(C)C2=C(C=C1)C(=O)C1=CC=CC=C1N2CCCN	Kina t v2-1_Quad2	E08	396.436	3.41	1	3	0	9.82	46.33	5	C22H24N2O5	[201010-95-9]	Syk
5-{[7-(benzyloxy)quinazolin-4-yl]amino}-4-fluoro-2-methylphenol hydrochloride	Tocris 2475		Cl.CC1=C(O)C=C(NC2=C3C=CC(OCC4=CC=CC=C4)=CC3=NC=N2)C(F)=C1	Kina t v2-1_Quad2	E09	411.857	5.38	2	5	1	9.66	67.27	5	C22H19ClFN3O2	[324077-30-7]	VEGFR
N-(4-chloro-2-fluorophenyl)-6,7-dimethoxyquinazolin-4-amine hydrochloride	Tocris 2499		Cl.COC1=C(OC)C=C2C(NC3=CC=C(Cl)C=C3F)=NC=NC2=C1	Kina t v2-1_Quad2	E10	370.206	3.89	1	5	0	4.5	56.27	4	C16H14Cl2FN3O2	[690206-97-4]	VEGFR
4-(1-benzothiophen-2-yl)-N-{4-[4-(pyrrolidin-1-yl)piperidine-1-carbonyl]phenyl}pyrimidin-2-amine hydrochloride	Tocris 2539		Cl.O=C(N1CCC(CC1)N1CCCC1)C1=CC=C(NC2=NC=CC(=N2)C2=CC3=CC=CC=C3S2)C=C1	Kina t v2-1_Quad2	E11	520.089	4.8	1	5	1	9.76	61.36	5	C28H30ClN5OS	0	IKK
1-(2,4-difluorophenyl)-3-{4-[(6,7-dimethoxyquinolin-4-yl)oxy]-2-fluorophenyl}urea	Tocris 2542	S1363	COC1=C(OC)C=C2C(OC3=CC=C(NC(=O)NC4=CC=C(F)C=C4F)C(F)=C3)=CC=NC2=C1	Kina t v2-1_Quad2	F02	469.413	4.89	2	4	0	5.89	81.71	6	C24H18F3N3O4	[228559-41-9], 228559-41-9	VEGFR, c-Kit | VEGFR-PDGFR
[4-(2-chloro-10H-phenoxazin-10-yl)butyl]diethylamine hydrochloride	124020	Tocris 2558	Cl.CCN(CC)CCCCN1C2=CC=CC=C2OC2=C1C=C(Cl)C=C2	Kina t v2-1_Quad2	F03	381.339	5.08	0	2	1	10.3	15.71	7	C20H26Cl2N2O	925681-41-0, [201788-90-1]	Akt Inhibitor X, PKB
2-(carbamoylamino)-5-(4-fluorophenyl)thiophene-3-carboxamide	401481	S2824, TPCA-1, Tocris 2559	NC(=O)NC1=C(C=C(S1)C1=CC=C(F)C=C1)C(N)=O	Kina t v2-1_Quad2	F04	279.29	2.11	3	2	0	10.2	98.21	3	C12H10FN3O2S	507475-17-4, [507475-17-4]	IKK-2 Inhibitor IV, IKK
28-oxa-4,14,19-triazaoctacyclo[12.11.2.1¹⁵,¹⁸.0²,⁶.0⁷,²⁷.0⁸,¹³.0¹⁹,²⁶.0²⁰,²⁵]octacosa-1(26),2(6),7(27),8,10,12,20(25),21,23-nonaene-3,5-dione	559402	Tocris 2560	O=C1NC(=O)C2=C1C1=C3N(C4CCC(O4)N4C5=C(C=CC=C5)C2=C34)C2=CC=CC=C12	Kina t v2-1_Quad2	F05	393.394	3.76	1	3	0	8.03	65.26	0	C24H15N3O3	135897-06-2, [135897-06-2]	SB 218078, Chk1
2-(3,4-dimethoxybenzamido)-4,5,6,7-tetrahydro-1-benzothiophene-3-carboxamide	343020	Tocris 2591	COC1=CC=C(C=C1OC)C(=O)NC1=C(C(N)=O)C2=C(CCCC2)S1	Kina t v2-1_Quad2	F06	360.427	3.78	2	4	0	9	90.65	5	C18H20N2O4S	301305-73-, 301305-73-7, [301305-73-7]	Flt-3 Inhibitor, FLT3
N-(cyclopropylmethoxy)-3,4,5-trifluoro-2-[(4-iodo-2-methylphenyl)amino]benzamide	444965	Tocris 2605	CC1=CC(I)=CC=C1NC1=C(F)C(F)=C(F)C=C1C(=O)NOCC1CC1	Kina t v2-1_Quad2	F07	476.232	6.59	2	3	1	9.98	50.36	6	C18H16F3IN2O2	212631-61-3, [212631-61-3]	MEK1/2 Inhibitor II, MEK
2-methyl-5-[(4-methylphenyl)amino]-4,7-dihydro-1,3-benzothiazole-4,7-dione	219478	Tocris 2609	CC1=NC2=C(S1)C(=O)C=C(NC1=CC=C(C)C=C1)C2=O	Kina t v2-1_Quad2	F08	284.333	2.22	1	4	0	10.7	59.06	2	C15H12N2O2S	265312-55-8, [265312-55-8]	Cdk4 Inhibitor III, cdk
N-[3,5-bis(trifluoromethyl)phenyl]-5-chloro-2-hydroxybenzamide	401482	IMD0354, S2864, Tocris 2611	OC1=C(C=C(Cl)C=C1)C(=O)NC1=CC(=CC(=C1)C(F)(F)F)C(F)(F)F	Kina t v2-1_Quad2	F09	383.673	5.12	2	2	1	7.39	49.33	4	C15H8ClF6NO2	978-62-1, [978-62-1], 978-62-1, 634914-41-3 (sodium salt )	IKK-2 Inhibitor V, IKK
2,2-diphenyl-N-(2,2,2-trichloro-1-{[(4-fluoro-3-nitrophenyl)carbamothioyl]amino}ethyl)acetamide	118501	Tocris 2639	FC1=C(C=C(NC(=S)NC(NC(=O)C(C2=CC=CC=C2)C2=CC=CC=C2)C(Cl)(Cl)Cl)C=C1)N(=O)=O	Kina t v2-1_Quad2	F10	555.836	6.51	3	3	2	8.63	98.98	8	C23H18Cl3FN4O3S	905973-89-9, [905973-89-9]	ATM/ATR Kina Inhibitor, ATR/ATM
(3Z)-5-[(2,6-dichlorophenyl)methanesulfonyl]-3-({3,5-dimethyl-4-[(2R)-2-(pyrrolidin-1-ylmethyl)pyrrolidine-1-carbonyl]-1H-pyrrol-2-yl}methylidene)-2,3-dihydro-1H-indol-2-one	Tocris 2693	PHA-665752, S1070	CC1=C(C(=O)N2CCC[C@@H]2CN2CCCC2)C(C)=C(N1)\C=C1/C(=O)NC2=C1C=C(C=C2)S(=O)(=O)CC1=C(Cl)C=CC=C1Cl	Kina t v2-1_Quad2	F11	641.608	4.98	2	5	1	8.97	102.58	7	C32H34Cl2N4O4S	[477575-56-7], 477575-56-7, 1262750-60-6(HCl)	cMET, c-Met
14-hydroxy-7-phenyl-4,10-diazatetracyclo[7.7.0.0²,⁶.0¹¹,¹⁶]hexadeca-1(9),2(6),7,11(16),12,14-hexaene-3,5-dione	Tocris 2694	Lopac 1084, PD-407824, PZ0111	OC1=CC2=C(NC3=C2C2=C(C(=O)NC2=O)C(=C3)C2=CC=CC=C2)C=C1	Kina t v2-1_Quad2	G02	328.321	3.15	3	3	0	8.13	82.19	1	C20H12N2O3	[622864-54-4]	Chk1, PD-407824 is a Wee1/Chk1 inhibitor
4-[3-(pyridin-2-yl)-1H-pyrazol-4-yl]quinoline	616451	Tocris 2718	N1C=C(C(=N1)C1=CC=CC=N1)C1=CC=NC2=CC=CC=C12	Kina t v2-1_Quad2	G03	272.304	3.28	1	3	0	3.71	54.46	2	C17H12N4	396129-53-6, [396129-53-6]	TGF-b RI Kina Inhibitor, TGFbR1
3-N-(4-fluorophenyl)-1H-pyrazolo[3,4-d]pyrimidine-3,4-diamine	Lopac 417	C0993, CGP 57380, 454861, MNK1inhib, Tocris 2731	NC1=C2C(NC3=CC=C(F)C=C3)=NNC2=NC=N1	Kina t v2-1_Quad2	G04	244.228	1.68	3	5	0	6.4	92.51	2	C11H9FN6	522629-08-9, [522629-08-9]	MNK1 Inhibitor, Mnk1, MNK1, mitogen-activated protein kina-interacting kina 1, Cell-permeable, lective mitogen-activated protein kina-interacting kina 1 (MNK1) inhibitor.
3-(5-chloro-2-methoxyphenyl)-1-(2-methylquinolin-4-yl)urea	407248	Tocris 2768	COC1=CC=C(Cl)C=C1NC(=O)NC1=C2C=CC=CC2=NC(C)=C1	Kina t v2-1_Quad2	G05	341.792	3.85	2	3	0	5.57	63.25	3	C18H16ClN3O2	196868-63-0, [196868-63-0]	IGF-1R Inhibitor II, IGF-1R
8-(4-aminophenyl)-2-(morpholin-4-yl)-4H-chromen-4-one	440206	Tocris 2814	NC1=CC=C(C=C1)C1=C2OC(=CC(=O)C2=CC=C1)N1CCOCC1	Kina t v2-1_Quad2	G06	322.358	2.58	1	5	0	3.62	64.79	2	C19H18N2O3	942289-87-4, [942289-87-4]	LY 294002, 4&prime;-NH2, PI3K, LY 294002, 4'-NH2
2-(morpholin-4-yl)-4H-benzo[h]chromen-4-one	260961	Tocris 2828	O=C1C=C(OC2=C3C=CC=CC3=CC=C12)N1CCOCC1	Kina t v2-1_Quad2	G07	281.306	2.75	0	4	0	15.9	38.77	1	C17H15NO3	154447-35-5, [154447-35-5]	DNA-PK Inhibitor II, DNA-PK
4-[4-(2,3-dihydro-1,4-benzodioxin-6-yl)-5-(pyridin-2-yl)-1H-imidazol-2-yl]benzamide	218696	Tocris 2902	NC(=O)C1=CC=C(C=C1)C1=NC(=C(N1)C1=CC=CC=N1)C1=CC2=C(OCCO2)C=C1	Kina t v2-1_Quad2	G08	398.414	3.01	2	5	0	4.36	103.12	4	C23H18N4O3	301836-43-1, [301836-43-1]	Cain Kina I Inhibitor, D4476, CK1
4-bromo-1-N-[3-chloro-4-(2-methylbenzoyl)phenyl]benzene-1,2-diamine	506163	Tocris 2908	CC1=CC=CC=C1C(=O)C1=CC=C(NC2=C(N)C=C(Br)C=C2)C=C1Cl	Kina t v2-1_Quad2	G09	415.711	5.93	2	3	1	2.49	55.12	4	C20H16BrClN2O	321351-00-2, [321351-00-2]	p38 MAP Kina Inhibitor VIII, p38 MAPK
N-(2-{[(2E)-3-(4-bromophenyl)prop-2-en-1-yl]amino}ethyl)isoquinoline-5-sulfonamide dihydrochloride	371963	EI-196, Tocris 2910	Cl.Cl.BrC1=CC=C(\C=C\CNCCNS(=O)(=O)C2=C3C=CN=CC3=CC=C2)C=C1	Kina t v2-1_Quad2	G10	520.339	3.23	2	4	1	8.1	71.09	7	C20H23BrCl2N3O2S	127243-85-0, [127243-85-0]	H-89, Dihydrochloride, PKA
(3Z)-5-amino-2,2-dichloro-3-[(4-oxo-4H-chromen-3-yl)methylidene]-1-thia-3λ⁵,4-diaza-2-cupracyclopent-1(5)-en-3-ylium-1-uide	Tocris 2926		NC1=[S-][Cu](Cl)(Cl)\[N+](N1)=C/C1=COC2=C(C=CC=C2)C1=O	Kina t v2-1_Quad2	G11	381.725		0	0	0		67.36	1	C11H9Cl2CuN3O2S	[902779-59-3]	PKB
5-(5,6-dimethoxy-1H-1,3-benzodiazol-1-yl)-3-{[2-(trifluoromethyl)phenyl]methoxy}thiophene-2-carboxamide	Tocris 2977		COC1=C(OC)C=C2N(C=NC2=C1)C1=CC(OCC2=CC=CC=C2C(F)(F)F)=C(S1)C(N)=O	Kina t v2-1_Quad2	H02	477.456	3.05	1	5	0	6	88.6	8	C22H18F3N3O4S	[660868-91-7]	PLK
N-(3-chloro-4-fluorophenyl)-7-methoxy-6-[3-(morpholin-4-yl)propoxy]quinazolin-4-amine	Tocris 3000	NSC 715055, Gefitinib (ZD1839, Iressa), S1025	COC1=C(OCCCN2CCOCC2)C=C2C(NC3=CC(Cl)=C(F)C=C3)=NC=NC2=C1	Kina t v2-1_Quad2	H03	446.902	3.75	1	7	0	6.85	68.74	8	C22H24ClFN4O3	[184475-35-2], 184475-35-2	EGFR, EGFR(HER)
(3Z)-3-[(3,5-dimethyl-1H-pyrrol-2-yl)methylidene]-2,3-dihydro-1H-indol-2-one	676487	Lopac 1106, S 8442, SU 5416, Tocris 3037	CC1=CC(C)=C(N1)\C=C1/C(=O)NC2=CC=CC=C12	Kina t v2-1_Quad2	H04	238.284	2.98	2	1	0	11.3	44.89	1	C15H14N2O	204005-46-9, [204005-46-9]	VEGF Receptor 2 Kina Inhibitor III, VEGFR, Potent and lective VEGFR PTK inhibitor; inhibits VEGF-induced angiogenesis
1-tert-butyl-3-(naphthalen-1-yl)-1H-pyrazolo[3,4-d]pyrimidin-4-amine	Tocris 3063		CC(C)(C)N1N=C(C2=C(N)N=CN=C12)C1=C2C=CC=CC2=CC=C1	Kina t v2-1_Quad2	H05	317.388	3.71	1	4	0	6.56	69.62	2	C19H19N5	[221243-82-9]	Src
2-cyclopentyl-4-{5-phenyl-1H-pyrrolo[2,3-b]pyridin-3-yl}benzoic acid	Tocris 3572		OC(=O)C1=CC=C(C=C1C1CCCC1)C1=CNC2=NC=C(C=C12)C1=CC=CC=C1	Kina t v2-1_Quad2	H06	382.454	5.35	2	3	1	4.25	65.98	4	C25H22N2O2	[890842-28-1]	SGK
6-bromo-3-[(3E)-3-(hydroxyimino)-2,3-dihydro-1H-indol-2-ylidene]-2,3-dihydro-1H-indol-2-one	Lopac 1032	B 1686, BIO, Tocris 3194	O\N=C1\C(\NC2=C\1C=CC=C2)=C1\C(=O)NC2=C1C=CC(Br)=C2	Kina t v2-1_Quad2	H07	356.174	2.56	3	4	0	7.84	73.72	0	C16H10BrN3O2	[667463-62-9]	GSK-3, Potent, lective, reversible, and ATP-competitive glycogen syntha kina 3alpha/beta (GSK-3alpha/beta) inhibitor.
2-(5-chloro-2-fluorophenyl)-N-(pyridin-4-yl)pteridin-4-amine	Tocris 3269		FC1=C(C=C(Cl)C=C1)C1=NC(NC2=CC=NC=C2)=C2N=CC=NC2=N1	Kina t v2-1_Quad2	H08	352.753	3.5	1	6	0	7.62	76.48	3	C17H10ClFN6	[627536-09-8]	TGFbR1
2-(morpholin-4-yl)-4H-pyrimido[2,1-a]isoquinolin-4-one	234501	Tocris 3271	O=C1C=C(N=C2N1C=CC1=CC=CC=C21)N1CCOCC1	Kina t v2-1_Quad2	H09	281.309	1.94	0	4	0	1.69	45.14	1	C16H15N3O2	168425-64-7, [168425-64-7]	Compound 401, DNA-PK
4-(2,3-dihydro-1,4-benzodioxin-6-yl)-3-[(5-nitro-1,3-thiazol-2-yl)sulfanyl]-4,5-dihydro-1H-1,2,4-triazol-5-one	Tocris 3314		O=C1NN=C(SC2=NC=C(S2)N(=O)=O)N1C1=CC2=C(OCCO2)C=C1	Kina t v2-1_Quad2	H10	379.371	3.04	1	7	0	7.61	121.87	4	C13H9N5O5S2	[883065-90-5]	JNK
3-amino-5-(thiophen-3-yl)thiophene-2-carboxamide	EI-343	Tocris 3318	NC(=O)C1=C(N)C=C(S1)C1=CSC=C1	Kina t v2-1_Quad2	H11	224.303	1.98	2	2	0	15.3	69.11	2	C9H8N2OS2	354812-17-2, [354812-17-2]	IKK2, IKK
5-(3-bromophenyl)-7-[6-(morpholin-4-yl)pyridin-3-yl]pyrido[2,3-d]pyrimidin-4-amine dihydrochloride	116890	958	Cl.Cl.NC1=C2C(=NC=N1)N=C(C=C2C1=CC(Br)=CC=C1)C1=CC=C(N=C1)N1CCOCC1	Kina t v2-1_Quad3	A01	536.252	4.01	1	7	1	5.5	90.05	3	C22H21BrCl2N6O	214697-26-4	Adenosine Kina Inhibitor
1-((3-(4-((4-(2,3-Dihydro-2-oxo-1H-benzimidazol-1-yl)-1-piperidinyl)methyl)phenyl)-2-phenyl-6-quinoxalinyl)carbonyl)-4-methyl-piperazine, 3HCl, 1-((2-(4-((4-(2,3-Dihydro-2-oxo-1H-benzimidazol-1-yl)-1-piperidinyl)methyl)phenyl)-3-phenyl-6-quinoxalinyl)carbonyl)-4-methyl-piperazine, 3HCl	124029		*.*.CN1CCN(CC1)C(=O)C1=CC=C2N=C(C3=CC=C(CN4CCC(CC4)N4C(=O)NC5=CC=CC=C45)C=C3)C(=NC2=C1)C1=CC=CC=C1.CN1CCN(CC1)C(=O)C1=CC=C2N=C(C3=CC=CC=C3)C(=NC2=C1)C1=CC=C(CN2CCC(CC2)N2C(=O)NC3=CC=CC=C23)C=C1	Kina t v2-1_Quad3	A02	1275.55					7.78			C78H78N14O4		Akt Inhibitor XII, Isozyme-lective, Akti-2
3,13,23-triazahexacyclo[14.7.0.0²,¹⁰.0⁴,⁹.0¹¹,¹⁵.0¹⁷,²²]tricosa-1(16),2(10),4,6,8,11(15),17(22),18,20-nonaene-12,14-dione	181305	Tocris 2457	O=C1NC(=O)C2=C1C1=C(NC3=CC=CC=C13)C1=C2C2=C(N1)C=CC=C2	Kina t v2-1_Quad3	A03	325.32	2.93	3	2	0	8.04	77.75	0	C20H11N3O2	[118458-54-1], 118458-54-1	Arcyriaflavin A, Synthetic, cdk
14-bromo-3,8,18-triazatetracyclo[9.7.0.0²,⁷.0¹²,¹⁷]octadeca-1(11),2,4,6,12,14,16-heptaen-9-one	191500		BrC1=CC=C2NC3=C(CC(=O)NC4=CC=CN=C34)C2=C1	Kina t v2-1_Quad3	A04	328.163	2.67	2	2	0	3.34	57.78	0	C15H10BrN3O	676596-65-9	1-Azakenpaullone
3-[1-(3-aminopropyl)-1H-indol-3-yl]-4-(1H-indol-3-yl)-2,5-dihydro-1H-pyrrole-2,5-dione hydrochloride	203294		Cl.NCCCN1C=C(C2=CC=CC=C12)C1=C(C(=O)NC1=O)C1=CNC2=CC=CC=C12	Kina t v2-1_Quad3	A05	420.891	1.47	3	3	0	10.4	92.91	5	C23H21ClN4O2	683775-59-9	Bisindolylmaleimide III, Hydrochloride
3,4-bis(1H-indol-3-yl)-1-methyl-2,5-dihydro-1H-pyrrole-2,5-dione	203303		CN1C(=O)C(C2=CNC3=CC=CC=C23)=C(C1=O)C1=CNC2=CC=CC=C12	Kina t v2-1_Quad3	A06	341.363	3.12	2	2	0	14.3	68.96	2	C21H15N3O2	113963-68-1	Bisindolylmaleimide V
(2R)-2-{[9-(propan-2-yl)-6-({[4-(pyridin-2-yl)phenyl]methyl}amino)-9H-purin-2-yl]amino}butan-1-ol	203881		CC[C@H](CO)NC1=NC(NCC2=CC=C(C=C2)C2=NC=CC=C2)=C2N=CN(C(C)C)C2=N1	Kina t v2-1_Quad3	A07	431.533	3.71	3	7	0	4.43	100.78	9	C24H29N7O	294646-77-8	CR8, (R)-Isomer
(2S)-2-{[9-(propan-2-yl)-6-({[4-(pyridin-2-yl)phenyl]methyl}amino)-9H-purin-2-yl]amino}butan-1-ol	203882		CC[C@@H](CO)NC1=NC(NCC2=CC=C(C=C2)C2=NC=CC=C2)=C2N=CN(C(C)C)C2=N1	Kina t v2-1_Quad3	A08	431.533	3.71	3	7	0	4.43	100.78	9	C24H29N7O	1084893-56-0	CR8, (S)-Isomer
tert-butyl N-[6-({2-[(2-hydroxyethyl)amino]-9-(propan-2-yl)-9H-purin-6-yl}amino)hexyl]carbamate	208922		CC(C)N1C=NC2=C(NCCCCCCNC(=O)OC(C)(C)C)N=C(NCCO)N=C12	Kina t v2-1_Quad3	A09	435.564	2.39	4	7	0	2.17	126.22	14	C21H37N7O3	140651-18-9	CaMKII Inhibitor, CK59
(5Z)-5-(quinolin-6-ylmethylidene)-2-[(thiophen-2-ylmethyl)amino]-4,5-dihydro-1,3-thiazol-4-one	217699		O=C1N=C(NCC2=CC=CS2)S\C1=C/C1=CC2=CC=CN=C2C=C1	Kina t v2-1_Quad3	A10	351.445	3.54	1	4	0	4.44	54.35	3	C18H13N3OS2		Cdk1 Inhibitor IV, RO-3306
2-(pyridin-4-yl)-1H,4H,5H,6H,7H-pyrrolo[3,2-c]pyridin-4-one	217707	PHA-767491, S2742	O=C1NCCC2=C1C=C(N2)C1=CC=NC=C1	Kina t v2-1_Quad3	A11	213.235	0.21	2	2	0	5.14	57.78	1	C12H11N3O	845714-00-3, 942425-68-5 (HCl), 845714-00-3	Cdc7/Cdk9 Inhibitor, CDK
4,5,6,7-tetrabromo-1H-1,2,3-benzotriazole	Lopac 1313	218697, T 0826, TBB, Tocris 2275	BrC1=C2NN=NC2=C(Br)C(Br)=C1Br	Kina t v2-1_Quad3	B01	434.708	4.38	1	2	0	7.13	41.57	0	C6HBr4N3	17374-26-4, [17374-26-4]	Cain Kina II Inhibitor I, CK2, Highly lective, ATP/GTP-competitive inhibitor of cain kina 2 (CK2).
3-(3-{2-[(3,4,5-trimethoxyphenyl)amino]-7H-pyrrolo[2,3-d]pyrimidin-7-yl}phenyl)propanenitrile	218713		COC1=CC(NC2=NC=C3C=CN(C3=N2)C2=CC=CC(CCC#N)=C2)=CC(OC)=C1OC	Kina t v2-1_Quad3	B02	429.471	2.99	1	7	0	6.29	94.22	8	C24H23N5O3	863598-09-8	Keratinocyte Differentiation Inducer
2-{8-oxo-1,9-diazatetracyclo[8.7.0.0²,⁷.0¹²,¹⁷]heptadeca-2(7),3,5,10,12,14,16-heptaen-11-yl}acetic acid	218714		OC(=O)CC1=C2NC(=O)C3=C(C=CC=C3)N2C2=CC=CC=C12	Kina t v2-1_Quad3	B03	292.289	2.24	2	3	0	4.22	71.33	2	C17H12N2O3	749234-11-5	Keratinocyte Differentiation Inducer, Cain Kina II Inhibitor IV
4-{2-[(3Z)-5-bromo-2-oxo-2,3-dihydro-1H-indol-3-ylidene]hydrazin-1-yl}benzene-1-sulfonamide	219445		NS(=O)(=O)C1=CC=C(N\N=C2/C(=O)NC3=CC=C(Br)C=C23)C=C1	Kina t v2-1_Quad3	B04	395.231	2.44	3	5	0	9.84	113.65	3	C14H11BrN4O3S	222035-13-4	Cdk2 Inhibitor II
4-[(6-aminopyrimidin-4-yl)amino]benzene-1-sulfonamide hydrochloride	219448	PNU112455A	Cl.NC1=CC(NC2=CC=C(C=C2)S(N)(=O)=O)=NC=N1	Kina t v2-1_Quad3	B05	301.753	0.46	3	6	0	6.38	123.99	3	C10H12ClN5O2S	21886-12-4	Cdk2/5 Inhibitor, Cdk2/cyclin E and Cdk5/p25
2-[({2-[(3-hydroxypropyl)amino]-9-(propan-2-yl)-9H-purin-6-yl}amino)methyl]phenol	219457		CC(C)N1C=NC2=C(NCC3=CC=CC=C3O)N=C(NCCCO)N=C12	Kina t v2-1_Quad3	B06	356.422	1.71	4	7	0	9.23	108.12	8	C18H24N6O2	471270-60-7	Cdk Inhibitor, p35
2-amino-4-{1-oxo-1H,2H,3H,4H,5H,10H-azepino[3,4-b]indol-5-ylidene}-4,5-dihydro-1H-imidazol-5-one hydrochloride	220485		Cl.NC1=N\C(C(=O)N1)=C1\CCNC(=O)C2=C1C1=CC=CC=C1N2	Kina t v2-1_Quad3	B07	331.757	-0.33	4	4	0	11	112.37	0	C15H14ClN5O2	724708-21-8	Chk2 Inhibitor
2-(morpholin-4-yl)-4H-pyrimido[2,1-a]isoquinolin-4-one	234501	Tocris 3271	O=C1C=C(N=C2N1C=CC1=CC=CC=C21)N1CCOCC1	Kina t v2-1_Quad3	B08	281.309	1.94	0	4	0	1.69	45.14	1	C16H15N3O2	168425-64-7, [168425-64-7]	Compound 401, DNA-PK
4-(2-amino-4-methyl-1,3-thiazol-5-yl)-N-(3-nitrophenyl)pyrimidin-2-amine	238806		CC1=C(SC(N)=N1)C1=CC=NC(NC2=CC=CC(=C2)N(=O)=O)=N1	Kina t v2-1_Quad3	B09	328.349	2.78	2	7	0	4.07	122.54	4	C14H12N6O2S	507487-89-0	Cdk2/9 Inhibitor
4-[(E)-2-(3,5-diamino-1H-pyrazol-4-yl)diazen-1-yl]phenol	238811		NC1=C(\N=N\C2=CC=C(O)C=C2)C(N)=NN1	Kina t v2-1_Quad3	B10	218.215	1.41	4	6	0	8.4	125.67	2	C9H10N6O	140651-18-9	Cdk9 Inhibitor II
3-methylisoquinoline-4-carbonitrile	238900		CC1=NC=C2C=CC=CC2=C1C#N	Kina t v2-1_Quad3	B11	168.195	1.73	0	2	0	2.54	36.68	0	C11H8N2	161468-32-2	4-Cyano-3-methylisoquinoline
3-benzyl-1-hexadecyl-2-methyl-1H-imidazol-3-ium iodide	324515	NH125, Tocris 3439	[I-].CCCCCCCCCCCCCCCCN1C=C[N+](CC2=CC=CC=C2)=C1C	Kina t v2-1_Quad3	C01	524.564	4.55	0	0	1	8.8	8.81	17	C27H45IN2	278603-08-0, [278603-08-0]	eEF-2 Kina Inhibitor, CaM kina III
6-bromo-3-[(3Z)-3-(hydroxyimino)-2,3-dihydro-1H-indol-2-ylidene]-1-methyl-2,3-dihydro-1H-indol-2-one	361556		CN1C(=O)\C(=C2/NC3=CC=CC=C3/C/2=N/O)C2=CC=C(Br)C=C12	Kina t v2-1_Quad3	C02	370.2	2.43	2	4	0	7.9	64.93	0	C17H12BrN3O2	710323-61-8	GSK-3 Inhibitor IX, Control, MeBIO
3-[3-(dimethylamino)-2-hydroxypropyl]-7-methoxy-23-methyl-3,13,23-triazahexacyclo[14.7.0.0²,¹⁰.0⁴,⁹.0¹¹,¹⁵.0¹⁷,²²]tricosa-1(16),2(10),4,6,8,11(15),17(22),18,20-nonaene-12,14-dione hydrochloride	365252		Cl.COC1=CC=C2N(CC(O)CN(C)C)C3=C(C2=C1)C1=C(C(=O)NC1=O)C1=C3N(C)C2=C1C=CC=C2	Kina t v2-1_Quad3	C03	506.981	1.35	2	5	1	9.13	88.73	5	C27H27ClN4O4	287935-76-6	G&ouml; 7874, Hydrochloride, Gö 7874, Hydrochloride
N-[2-(methylamino)ethyl]isoquinoline-5-sulfonamide dihydrochloride	Lopac 438	371958, H-8 dihydrochloride, M 9656	Cl.Cl.CNCCNS(=O)(=O)C1=CC=CC2=CN=CC=C12	Kina t v2-1_Quad3	C04	338.253	-0.1	2	4	0	8.92	71.09	4	C12H17Cl2N3O2S	113276-94-1	H-8, Dihydrochloride, Potent inhibitor of cAMP- and cGMP-dependent protein kina
1-[2-(isoquinoline-5-sulfonamido)ethyl]guanidine dihydrochloride	371964	EI-184	Cl.Cl.NC(=N)NCCNS(=O)(=O)C1=CC=CC2=CN=CC=C12	Kina t v2-1_Quad3	C05	366.267	-0.9	4	6	0	11.8	120.96	4	C12H17Cl2N5O2S	92564-34-6, 91742-10-8	HA 1004, Dihydrochloride, PKA, PKG
N-[3,5-bis(trifluoromethyl)phenyl]-5-chloro-2-hydroxybenzamide	401482	IMD0354, S2864, Tocris 2611	OC1=C(C=C(Cl)C=C1)C(=O)NC1=CC(=CC(=C1)C(F)(F)F)C(F)(F)F	Kina t v2-1_Quad3	C06	383.673	5.12	2	2	1	7.39	49.33	4	C15H8ClF6NO2	978-62-1, [978-62-1], 978-62-1, 634914-41-3 (sodium salt )	IKK-2 Inhibitor V, IKK
2-(carbamoylamino)-5-phenylthiophene-3-carboxamide	401483	5PUT3CA	NC(=O)NC1=C(C=C(S1)C1=CC=CC=C1)C(N)=O	Kina t v2-1_Quad3	C07	261.3	1.97	3	2	0	10.2	98.21	3	C12H11N3O2S	354811-10-2	IKK-2 Inhibitor VI, IKK-2
4-(1-benzothiophen-2-yl)-N-{4-[4-(pyrrolidin-1-yl)piperidine-1-carbonyl]phenyl}pyrimidin-2-amine	401486		O=C(N1CCC(CC1)N1CCCC1)C1=CC=C(NC2=NC=CC(=N2)C2=CC3=CC=CC=C3S2)C=C1	Kina t v2-1_Quad3	C08	483.628	4.8	1	5	0	9.76	61.36	5	C28H29N5OS	873225-46-8	IKK Inhibitor VII
2-amino-6-[2-(cyclopropylmethoxy)-6-hydroxyphenyl]-4-(piperidin-4-yl)pyridine-3-carbonitrile	401487		NC1=NC(=CC(C2CCNCC2)=C1C#N)C1=C(O)C=CC=C1OCC1CC1	Kina t v2-1_Quad3	C09	364.441	1.69	3	6	0	9.98	104.19	5	C21H24N4O2	406208-42-2	IKK-2 Inhibitor VIII
5-(5,6-dimethoxy-1H-1,3-benzodiazol-1-yl)-3-[(2-methanesulfonylphenyl)methoxy]thiophene-2-carbonitrile	401488		COC1=C(OC)C=C2N(C=NC2=C1)C1=CC(OCC2=CC=CC=C2S(C)(=O)=O)=C(S1)C#N	Kina t v2-1_Quad3	C10	469.533	2.11	0	7	0	6	103.44	7	C22H19N3O5S2	862812-98-4	IKK-3 Inhibitor IX
N-{6-chloro-9H-pyrido[3,4-b]indol-8-yl}pyridine-3-carboxamide	401489		ClC1=CC2=C(NC3=C2C=CN=C3)C(NC(=O)C2=CC=CN=C2)=C1	Kina t v2-1_Quad3	C11	322.748	2.35	2	3	0	5.62	70.67	2	C17H11ClN4O	431898-65-6	IKK Inhibitor X
3-(carbamoylamino)-5-phenylthiophene-2-carboxamide	401490		NC(=O)NC1=C(SC(=C1)C1=CC=CC=C1)C(N)=O	Kina t v2-1_Quad3	D01	261.3	1.93	3	2	0	11.6	98.21	3	C12H11N3O2S	354810-80-3	IKK-2 Inhibitor XI
3-[(3E)-3-(hydroxyimino)-2,3-dihydro-1H-indol-2-ylidene]-5-iodo-2,3-dihydro-1H-indol-2-one	402086		O\N=C1\C(\NC2=CC=CC=C\12)=C1\C(=O)NC2=CC=C(I)C=C12	Kina t v2-1_Quad3	D02	403.174	2.72	3	4	0	7.82	73.72	0	C16H10IN3O2	331467-03-9	Indirubin-3&prime;-monoxime, 5-Iodo-, Indirubin-3?-monoxime, 5-Iodo-
6-N-[(4-nitrophenyl)methyl]-2-N-{[3-(trifluoromethyl)phenyl]methyl}-9H-purine-2,6-diamine	406170	Lopac 661, T3955, TNP	FC(F)(F)C1=CC(CNC2=NC(NCC3=CC=C(C=C3)N(=O)=O)=C3N=CNC3=N2)=CC=C1	Kina t v2-1_Quad3	D03	443.382	4.19	3	7	0	9.72	124.34	8	C20H16F3N7O2	519178-28-0	TNP is a potent and lective IP6K inhibitor; less lective inhibitor of IP3K., IP3K Inhibitor
(2R,4R,5R)-2-{4-amino-5-iodo-7H-pyrrolo[2,3-d]pyrimidin-7-yl}-5-(hydroxymethyl)oxolane-3,4-diol	407900		NC1=C2C(I)=CN([C@@H]3O[C@H](CO)[C@H](O)C3O)C2=NC=N1	Kina t v2-1_Quad3	D04	392.15	-0.35	4	7	0	6.56	126.65	2	C11H13IN4O4	24386-93-4	5-Iodotubercidin
hexyl (15R,16S,18S)-16-hydroxy-15-methyl-3-oxo-28-oxa-4,14,19-triazaoctacyclo[12.11.2.1¹⁵,¹⁸.0²,⁶.0⁷,²⁷.0⁸,¹³.0¹⁹,²⁶.0²⁰,²⁵]octacosa-1(26),2(6),7(27),8(13),9,11,20,22,24-nonaene-16-carboxylate	420320		CCCCCCOC(=O)[C@]1(O)C[C@@H]2O[C@@]1(C)N1C3=C(C=CC=C3)C3=C1C1=C(C4=CC=CC=C4N21)C1=C3CNC1=O	Kina t v2-1_Quad3	D05	537.606	5.7	2	4	2	10.7	94.72	7	C32H31N3O5	108068-98-0	KT5720
N-[2-({[(2E)-3-(4-chlorophenyl)prop-2-en-1-yl](methyl)amino}methyl)phenyl]-4-methoxybenzene-1-sulfonamide; phosphoric acid	422709		OP(O)(O)=O.COC1=CC=C(C=C1)S(=O)(=O)NC1=C(CN(C)C\C=C\C2=CC=C(Cl)C=C2)C=CC=C1	Kina t v2-1_Quad3	D06	554.98	4.66	1	4	1	7.79	58.64	8	C24H28ClN2O7PS	1135280-28-2	KN-92
8-(4-aminophenyl)-2-(morpholin-4-yl)-4H-chromen-4-one	440206	Tocris 2814	NC1=CC=C(C=C1)C1=C2OC(=CC(=O)C2=CC=C1)N1CCOCC1	Kina t v2-1_Quad3	D07	322.358	2.58	1	5	0	3.62	64.79	2	C19H18N2O3	942289-87-4, [942289-87-4]	LY 294002, 4&prime;-NH2, PI3K, LY 294002, 4'-NH2
N-(cyclopropylmethoxy)-3,4,5-trifluoro-2-[(4-iodo-2-methylphenyl)amino]benzamide	444965	Tocris 2605	CC1=CC(I)=CC=C1NC1=C(F)C(F)=C(F)C=C1C(=O)NOCC1CC1	Kina t v2-1_Quad3	D08	476.232	6.59	2	3	1	9.98	50.36	6	C18H16F3IN2O2	212631-61-3, [212631-61-3]	MEK1/2 Inhibitor II, MEK
2-[2-(quinolin-3-yl)pyridin-4-yl]-1H,4H,5H,6H,7H-pyrrolo[3,2-c]pyridin-4-one hydrate	475864		O.O=C1NCCC2=C1C=C(N2)C1=CC(=NC=C1)C1=CN=C2C=CC=CC2=C1	Kina t v2-1_Quad3	D09	358.393	2.4	2	3	0	4.27	70.67	2	C21H18N4O2	1186648-22-5	MK-2 Inhibitor III
1-[(5-iodonaphthalen-1-yl)sulfonyl]-1,4-diazepane hydrochloride	Lopac 979	475880, EI-197, I 2764, ML-7	Cl.IC1=C2C=CC=C(C2=CC=C1)S(=O)(=O)N1CCCNCC1	Kina t v2-1_Quad3	D10	452.738	2.47	1	3	0	8.04	49.41	1	C15H18ClIN2O2S	110448-33-4, 109376-83-2	ML-7, Hydrochloride, MLCK, lective myosin light chain kina (MLCK) inhibitor
5-(1H-indol-3-ylmethyl)-3-methyl-2-sulfanylideneimidazolidin-4-one	480065		CN1C(=S)NC(CC2=CNC3=CC=CC=C23)C1=O	Kina t v2-1_Quad3	D11	259.327	1.99	2	1	0	11.1	48.13	2	C13H13N3OS	4311-88-0	Necrostatin-1
2-{[(2-{[(2R)-1-hydroxybutan-2-yl]amino}-9-(propan-2-yl)-9H-purin-6-yl)amino]methyl}phenol	495621		CC[C@H](CO)NC1=NC(NCC2=C(O)C=CC=C2)=C2N=CN(C(C)C)C2=N1	Kina t v2-1_Quad3	E02	370.449	2.59	4	7	0	9.23	108.12	8	C19H26N6O2	500735-47-7	Olomoucine II
1-[(2-hydroxynaphthalen-1-yl)disulfanyl]naphthalen-2-ol	Lopac 1277	Chiv 0358-0022, 506106, I 2285, IPA-3	OC1=CC=C2C=CC=CC2=C1SSC1=C2C=CC=CC2=CC=C1O	Kina t v2-1_Quad3	E03	350.454	5.95	2	2	1	8.32	40.46	3	C20H14O2S2	42521-82-4	p21-Activated Kina Inhibitor III, IPA-3, allosteric inhibitor of Pak1, binds to autoinhibitory domain of Pak1 (p21 activated kina)
3,4,6-trichloro-2-(2,3,5-trichloro-6-hydroxybenzenesulfonyl)phenol	506153		OC1=C(C(Cl)=C(Cl)C=C1Cl)S(=O)(=O)C1=C(O)C(Cl)=CC(Cl)=C1Cl	Kina t v2-1_Quad3	E04	456.941	7.25	2	4	1	5.08	74.6	2	C12H4Cl6O4S	1638-41-1	p38 MAP Kina Inhibitor IV
4-benzyl-1-[2-methoxy-4-(methylsulfanyl)benzoyl]piperidine	Lopac 898	506157, J4774, JX401	COC1=C(C=CC(SC)=C1)C(=O)N1CCC(CC2=CC=CC=C2)CC1	Kina t v2-1_Quad3	E05	355.494	4.46	0	2	0	-1.23	29.54	5	C21H25NO2S	349087-34-9	p38 MAP Kina Inhibitor VI, JX401, Potent, non-cytotoxic, membrane permeable p38a MAPK inhibitor.
1H-indole-5-carboxamide	Lopac 826	506158, S0572, SD-169	NC(=O)C1=CC=C2NC=CC2=C1	Kina t v2-1_Quad3	E06	160.173	0.92	2	1	0	14.5	58.88	1	C9H8N2O	1670-87-7	p38 MAP Kina Inhibitor VII, SD-169, MAPK (p38MAP), Orally active, ATP-competitive, p38alpha-lective MAPK inhibitor.
4-bromo-1-N-[3-chloro-4-(2-methylbenzoyl)phenyl]benzene-1,2-diamine	506163	Tocris 2908	CC1=CC=CC=C1C(=O)C1=CC=C(NC2=C(N)C=C(Br)C=C2)C=C1Cl	Kina t v2-1_Quad3	E07	415.711	5.93	2	3	1	2.49	55.12	4	C20H16BrClN2O	321351-00-2, [321351-00-2]	p38 MAP Kina Inhibitor VIII, p38 MAPK
6-amino-N-{3-[6-(morpholin-4-yl)-8-oxa-3,5,10-triazatricyclo[7.4.0.0²,⁷]trideca-1(9),2(7),3,5,10,12-hexaen-4-yl]phenyl}pyridine-3-carboxamide	524611	YM201636	NC1=CC=C(C=N1)C(=O)NC1=CC(=CC=C1)C1=NC2=C(OC3=C2C=CC=N3)C(=N1)N1CCOCC1	Kina t v2-1_Quad3	E08	467.479	3.48	2	8	0	5.17	132.29	4	C25H21N7O3	371942-69-7	PIKfyve Inhibitor, PIK five, PIKfyve
6-(5-bromo-2-hydroxyphenyl)-2-oxo-4-phenyl-1,2-dihydropyridine-3-carbonitrile	526520		OC1=C(C=C(Br)C=C1)C1=CC(C2=CC=CC=C2)=C(C#N)C(=O)N1	Kina t v2-1_Quad3	E09	367.196	3.11	2	3	0	6.87	73.12	2	C18H11BrN2O2	491871-58-0	PIM1 Kina Inhibitor II
4-[3-(4-chlorophenyl)-2,1-benzoxazol-5-yl]pyrimidin-2-amine	526522		NC1=NC(=CC=N1)C1=CC2=C(ON=C2C=C1)C1=CC=C(Cl)C=C1	Kina t v2-1_Quad3	E10	322.748	3.84	1	4	0	4.08	77.83	2	C17H11ClN4O	477845-12-8	PIM1 Kina Inhibitor IV
(5Z)-5-{[3-(trifluoromethyl)phenyl]methylidene}-1,3-thiazolidine-2,4-dione	526523	SMI-4a	FC(F)(F)C1=CC=CC(\C=C2/SC(=O)NC2=O)=C1	Kina t v2-1_Quad3	E11	273.231	2.73	1	2	0	7.15	46.17	2	C11H6F3NO2S	438190-29-5, 327033-36-3	PIM1/2 Kina Inhibitor V, PIM
(5Z)-5-[(4-propoxyphenyl)methylidene]-1,3-thiazolidine-2,4-dione	526524		CCCOC1=CC=C(\C=C2/SC(=O)NC2=O)C=C1	Kina t v2-1_Quad3	F02	263.312	2.57	1	3	0	7.9	55.4	4	C13H13NO3S	587852-28-6	PIM1/2 Kina Inhibitor VI
3-[4-(morpholin-4-yl)thieno[3,2-d]pyrimidin-2-yl]phenol dihydrochloride	528111		Cl.Cl.OC1=CC(=CC=C1)C1=NC(N2CCOCC2)=C2SC=CC2=N1	Kina t v2-1_Quad3	F03	386.296	3.9	1	5	0	9.4	58.48	2	C16H17Cl2N3O2S	1188890-32-5	PI 3-K&alpha; Inhibitor IV, <Conc> (56), 10, PI 3-K? Inhibitor IV
(5Z)-5-{[5-(4-fluoro-2-hydroxyphenyl)furan-2-yl]methylidene}-1,3-thiazolidine-2,4-dione	Lopac 701	A8981, AS-252424, 528112	OC1=CC(F)=CC=C1C1=CC=C(O1)\C=C1/SC(=O)NC1=O	Kina t v2-1_Quad3	F04	305.281	2.32	2	3	0	7.39	79.54	2	C14H8FNO4S	900515-16-4, 1138220-19-5	PI 3-K&gamme;/CKII Inhibitor, PI3K, A potent and lective phosphoinositide 3-kina PI3Kgamma inhibitor., PI 3-K?/CKII Inhibitor
7-methyl-2-(morpholin-4-yl)-9-[1-(phenylamino)ethyl]-4H-pyrido[1,2-a]pyrimidin-4-one	528113	TGX221, S1169	CC(NC1=CC=CC=C1)C1=CC(C)=CN2C(=O)C=C(N=C12)N1CCOCC1	Kina t v2-1_Quad3	F05	364.441	2.37	1	5	0	4.13	57.17	4	C21H24N4O2	663619-89-4	PI 3-K&beta; Inhibitor VI, TGX-221, PI 3-K? Inhibitor VI, TGX-221, TGX221
(5Z)-5-(2H-1,3-benzodioxol-5-ylmethylidene)-1,3-thiazolidine-2,4-dione	528114		O=C1NC(=O)\C(S1)=C\C1=CC2=C(OCO2)C=C1	Kina t v2-1_Quad3	F06	249.243	1.47	1	4	0	7.9	64.63	1	C11H7NO4S	6318-41-8	PI 3-K&gamma; Inhibitor VII, PI 3-K? Inhibitor VII
N'-[(1E)-{6-bromoimidazo[1,2-a]pyridin-3-yl}methylidene]-N,2-dimethyl-5-nitrobenzene-1-sulfonohydrazide dihydrate hydrochloride	528116		O.O.Cl.CN(\N=C\C1=CN=C2C=CC(Br)=CN12)S(=O)(=O)C1=C(C)C=CC(=C1)N(=O)=O	Kina t v2-1_Quad3	F07	524.774	2.87	0	6	1	5.58	112.86	4	C16H19BrClN5O6S		PI 3-K&alpha; Inhibitor VIII, PI 3-K? Inhibitor VIII
5-(5,6-dimethoxy-1H-1,3-benzodiazol-1-yl)-3-[(4-methanesulfonylphenyl)methoxy]thiophene-2-carboxamide	528282		COC1=C(OC)C=C2N(C=NC2=C1)C1=CC(OCC2=CC=C(C=C2)S(C)(=O)=O)=C(S1)C(N)=O	Kina t v2-1_Quad3	F08	487.549	0.94	1	7	0	6	122.74	8	C22H21N3O6S2	916985-21-2	Polo-like Kina Inhibitor I
2-carbamoyl-5-cyano-7-nitro-1,3-benzothiazol-3-ium-3-olate	Lopac 420	B 6311, BTO-1, 528283	NC(=O)C1=[N+]([O-])C2=CC(=CC(=C2S1)N(=O)=O)C#N	Kina t v2-1_Quad3	F09	264.217	0.47	1	5	0	11.5	139.64	2	C9H4N4O4S	40647-02-7	Polo-like Kina Inhibitor II, BTO-1, Polo-like kina (Plk) inhibitor.
(2S,3R,4R,6R,18S)-18-hydroxy-3-methoxy-2-methyl-4-(methylamino)-29-oxa-1,7,17-triazaoctacyclo[12.12.2.1²,⁶.0⁷,²⁸.0⁸,¹³.0¹⁵,¹⁹.0²⁰,²⁷.0²¹,²⁶]nonacosa-8(13),9,11,14(28),15(19),20(27),21,23,25-nonaen-16-one	539644		CN[C@@H]1C[C@H]2O[C@@](C)([C@@H]1OC)N1C3=CC=CC=C3C3=C1C1=C(C4=C(C=CC=C4)N21)C1=C3[C@H](O)NC1=O	Kina t v2-1_Quad3	F10	482.53	3.61	3	5	0	9.55	89.68	2	C28H26N4O4	112953-11-4	UCN-01
2-(3,4-dihydroxyphenyl)-3,5,6,7-tetrahydroxy-4H-chromen-4-one	551590		OC1=CC2=C(C(O)=C1O)C(=O)C(O)=C(O2)C1=CC(O)=C(O)C=C1	Kina t v2-1_Quad3	F11	318.235	1.85	6	8	1	6.61	147.68	1	C15H10O8	90-18-6	Quercetagetin
2-[2-({6-methoxy-3-methyl-1H-pyrazolo[3,4-b]quinolin-4-yl}amino)ethoxy]ethan-1-ol	553509		COC1=CC=C2N=C3NN=C(C)C3=C(NCCOCCO)C2=C1	Kina t v2-1_Quad3	G02	316.355	0.53	3	6	0	5.42	92.29	7	C16H20N4O3	171927-40-5	Ras/Rac Transformation Blocker, SCH 51344
6-N-cyclohexyl-2-N-[4-(morpholin-4-yl)phenyl]-9H-purine-2,6-diamine	554717		C1CCC(CC1)NC1=C2N=CNC2=NC(NC2=CC=C(C=C2)N2CCOCC2)=N1	Kina t v2-1_Quad3	G03	393.485	3.58	3	7	0	9.71	90.99	5	C21H27N7O	656820-32-5	Reversine
H-1152, H-1152P, (S)-(+)-2-Methyl-1-[(4-methyl-5-isoquinolinyl)sulfonyl]homopiperazine, 2HCl, ROCK Inhibitor, Dimethylfasudil (diMF, H-1152P)	555550		*.C[C@H]1CNCCCN1S(=O)(=O)C1=C2C(C)=CN=CC2=CC=C1	Kina t v2-1_Quad3	G04	319.422					8.2			C16H21N3O2S		Rho Kina Inhibitor
1-(pyridin-4-yl)-3-(2,4,6-trichlorophenyl)urea	555551		ClC1=CC(Cl)=C(NC(=O)NC2=CC=NC=C2)C(Cl)=C1	Kina t v2-1_Quad3	G05	316.57	3.71	2	2	0	5.47	54.02	2	C12H8Cl3N3O	97627-27-5	Rho Kina Inhibitor II
N-[4-(1H-pyrazol-4-yl)phenyl]-2,3-dihydro-1,4-benzodioxine-2-carboxamide	555555		O=C(NC1=CC=C(C=C1)C1=CNN=C1)C1COC2=C(O1)C=CC=C2	Kina t v2-1_Quad3	G06	321.33	2.56	2	4	0	9.4	76.24	3	C18H15N3O3	1072906-02-5	Rho Kina Inhibitor V
(2R)-2-{[6-(benzylamino)-9-(propan-2-yl)-9H-purin-2-yl]amino}butan-1-ol	557360	CC-205, S1153	CC[C@H](CO)NC1=NC(NCC2=CC=CC=C2)=C2N=CN(C(C)C)C2=N1	Kina t v2-1_Quad3	G07	354.449	2.89	3	6	0	2.14	87.89	8	C19H26N6O	186692-46-6	Roscovitine, CDK
(2S)-2-{[6-(benzylamino)-9-(propan-2-yl)-9H-purin-2-yl]amino}butan-1-ol	557362		CC[C@@H](CO)NC1=NC(NCC2=CC=CC=C2)=C2N=CN(C(C)C)C2=N1	Kina t v2-1_Quad3	G08	354.449	2.89	3	6	0	2.14	87.89	8	C19H26N6O	186692-45-5	Roscovitine, (S)-Isomer
[(3-{3-[4-(1-methyl-1H-indol-3-yl)-2,5-dioxo-2,5-dihydro-1H-pyrrol-3-yl]-1H-indol-1-yl}propyl)sulfanyl]methanimidamide; methanesulfonic acid	557520	EI-283, Tocris 2002	CS(O)(=O)=O.CN1C=C(C2=CC=CC=C12)C1=C(C(=O)NC1=O)C1=CN(CCCSC(N)=N)C2=CC=CC=C12	Kina t v2-1_Quad3	G09	553.653	2.55	3	4	1	10.6	105.9	7	C26H27N5O5S2	138489-18-6, [125314-64-9]	Ro-31-8220, PKC, Broad Spectrum Inhibitor
4-(acetyloxy)-6-{[5,7-dihydroxy-2-(4-hydroxyphenyl)-4-oxo-4H-chromen-3-yl]oxy}-5-hydroxy-2-methyloxan-3-yl acetate	559285		CC1OC(OC2=C(OC3=CC(O)=CC(O)=C3C2=O)C2=CC=C(O)C=C2)C(O)C(OC(C)=O)C1OC(C)=O	Kina t v2-1_Quad3	G10	516.451	2.09	4	10	1	6.43	178.28	7	C25H24O12		RSK Inhibitor, SL0101
4-[4-(4-fluorophenyl)-2-(4-methanesulfonylphenyl)-1H-imidazol-5-yl]pyridine	559399		CS(=O)(=O)C1=CC=C(C=C1)C1=NC(=C(N1)C1=CC=NC=C1)C1=CC=C(F)C=C1	Kina t v2-1_Quad3	G11	393.434	3.25	1	4	0	5.14	75.71	4	C21H16FN3O2S	152121-46-5	SB 203580, Sulfone
4-[4-(4-fluorophenyl)-5-(2-methoxypyrimidin-4-yl)-1H-imidazol-1-yl]cyclohexan-1-ol	559404		COC1=NC(=CC=N1)C1=C(N=CN1C1CCC(O)CC1)C1=CC=C(F)C=C1	Kina t v2-1_Quad3	H02	368.405	3.22	1	5	0	4.71	73.06	4	C20H21FN4O2	798558-40-4	SB 239063
(3E)-3-[(4-hydroxyphenyl)methylidene]-1-[(3E)-3-[(4-hydroxyphenyl)methylidene]-2-oxo-2H,3H-cyclopenta[b]indol-1-yl]-2H,3H-cyclopenta[b]indol-2-one	565715		OC1=CC=C(\C=C2\C(=O)C(C3=C4C5=C(C=CC=C5)N=C4\C(=C/C4=CC=C(O)C=C4)C3=O)=C3C4=CC=CC=C4N=C23)C=C1	Kina t v2-1_Quad3	H03	544.555	8.12	2	6	2	8.65	99.32	3	C36H20N2O4		Scytonemin, Lyngbya sp.
4-tert-butyl-N-[4-(1H-imidazol-1-yl)phenyl]benzene-1-sulfonamide	569615		CC(C)(C)C1=CC=C(C=C1)S(=O)(=O)NC1=CC=C(C=C1)N1C=CN=C1	Kina t v2-1_Quad3	H04	355.454	3.45	1	3	0	6.43	63.99	4	C19H21N3O2S	945526-43-2	Stem-Cell Factor/c-Kit Inhibitor, ISCK03
N-(2,4-dichlorophenyl)-6,7-dimethoxyquinazolin-4-amine	570100		COC1=C(OC)C=C2C(NC3=C(Cl)C=C(Cl)C=C3)=NC=NC2=C1	Kina t v2-1_Quad3	H05	350.199	4.35	1	5	0	4.55	56.27	4	C16H13Cl2N3O2	331662-51-2	Ste11 MAPKKK Activation Inhibitor
4-(cycloheptylamino)-6-[(pyridin-3-ylmethyl)amino]-1,7-naphthyridine-3-carbonitrile hydrate	616404		O.N#CC1=C(NC2CCCCCC2)C2=CC(NCC3=CC=CN=C3)=NC=C2N=C1	Kina t v2-1_Quad3	H06	390.481	3.06	2	6	0	4.84	86.52	5	C22H26N6O	1186649-59-1	Tpl2 Kina Inhibitor II
(2E)-2-[(4-hydroxy-3,5-dimethylphenyl)methylidene]cyclopent-4-ene-1,3-dione	655203		CC1=CC(C=C2C(=O)C=CC2=O)=CC(C)=C1O	Kina t v2-1_Quad3	H07	228.243	3.51	1	3	0	9.24	54.37	1	C14H12O3	503473-32-3	TX-1918
3-[(6,7-dimethoxyquinazolin-4-yl)amino]phenol	681500	WHI-P180	COC1=C(OC)C=C2C(NC3=CC(O)=CC=C3)=NC=NC2=C1	Kina t v2-1_Quad3	H08	297.309	2.84	2	6	0	9.67	76.5	4	C16H15N3O3	211555-08-7	WHI-P180, Hydrochloride, cyclin-dependent kina 2 (Cdk2)/IgE-mediated mast cell respons
9-hydroxy-4-phenyl-1H,2H,3H,6H-pyrrolo[3,4-c]carbazole-1,3-dione hydrate	681637		O.OC1=CC2=C(NC3=C2C2=C(C(=O)NC2=O)C(=C3)C2=CC=CC=C2)C=C1	Kina t v2-1_Quad3	H09	346.336	3.15	3	3	0	8.13	82.19	1	C20H14N2O4	1177150-89-8	Wee1/Chk1 Inhibitor
4-(2-chlorophenyl)-9-hydroxy-1H,2H,3H,6H-pyrrolo[3,4-c]carbazole-1,3-dione	681640		OC1=CC2=C(NC3=C2C2=C(C(=O)NC2=O)C(=C3)C2=C(Cl)C=CC=C2)C=C1	Kina t v2-1_Quad3	H10	362.766	3.76	3	3	0	8.11	82.19	1	C20H11ClN2O3	622855-37-2	Wee1 Inhibitor
6-butyl-4-(2-chlorophenyl)-9-hydroxy-1H,2H,3H,6H-pyrrolo[3,4-c]carbazole-1,3-dione	681641		CCCCN1C2=C(C=C(O)C=C2)C2=C1C=C(C1=C2C(=O)NC1=O)C1=C(Cl)C=CC=C1	Kina t v2-1_Quad3	H11	418.872	5.31	2	3	1	8.11	71.33	4	C24H19ClN2O3	622855-50-9	Wee1 Inhibitor II
3-{1-[3-(dimethylamino)propyl]-5-methoxy-1H-indol-3-yl}-4-(indol-3-yl)-2,5-dihydro-1H-pyrrole-2,5-dione	Go6983		COC1=CC=C2N(CCCN(C)C)C=C(C2=C1)C1=C(C(=O)NC1=O)c1cnc2ccccc12	Kina t v2-1_Quad4	F02	441.502	2.15	1	5	0	9.39	76.46	7	C26H25N4O3	133053-19-7	PKC, protein kina C, PKC
2-(indole-2-carbonyl)indol-5-ol	D-64406		Oc1ccc2nc(cc2c1)C(=O)c1cc2ccccc2n1	Kina t v2-1_Quad4	F04	274.274	3.56	1	4	0	9.51	63.08	2	C17H10N2O2	249762-62-7	PDGFR tyrosine Kina
4-methyl-5-[(2-methyl-1,4-diazepan-1-yl)sulfonyl]isoquinoline dihydrochloride	H1152P		Cl.Cl.CC1CNCCCN1S(=O)(=O)C1=C2C(C)=CN=CC2=CC=C1	Kina t v2-1_Quad4	F05	392.344	1.25	1	4	0	8.2	62.3	1	C16H23Cl2N3O2S	451462-58-1	ROCK,G-protein Rho-associated kina, ROCK
3-{1-[3-(dimethylamino)propyl]-1H-indol-3-yl}-4-(indol-3-yl)-2,5-dihydro-1H-pyrrole-2,5-dione	GF109203X		CN(C)CCCN1C=C(C2=CC=CC=C12)C1=C(C(=O)NC1=O)c1cnc2ccccc12	Kina t v2-1_Quad4	F06	411.476	2.31	1	4	0	9.38	67.23	6	C25H23N4O2	133052-90-1	PKC, protein kina C, PKC
(2E)-N-benzyl-2-cyano-3-(3,4-dihydroxyphenyl)prop-2-enamide	658401	EI-272, S1143, Tocris 0414	OC1=C(O)C=C(\C=C(/C#N)C(=O)NCC2=CC=CC=C2)C=C1	Kina t v2-1_Quad4	F07	294.305	2.48	3	4	0	8.35	93.35	4	C17H14N2O3	133550-30-8, [133550-30-8]	AG 490, JAK-2, EGFR, JAK
2-(morpholin-4-yl)-6-(thianthren-1-yl)-4H-pyran-4-one	118500	KU55933, S1092, Tocris 3544	O=C1C=C(OC(=C1)C1=CC=CC2=C1SC1=CC=CC=C1S2)N1CCOCC1	Kina t v2-1_Quad4	F08	395.495	4.39	0	4	0	-3.36	38.77	2	C21H17NO3S2	587871-26-9, [587871-26-9]	ATM Kina Inhibitor, ATM
3-[6-(morpholin-4-yl)-8-oxa-3,5,10-triazatricyclo[7.4.0.0²,⁷]trideca-1(9),2(7),3,5,10,12-hexaen-4-yl]phenol	528100	PI103, S1038	OC1=CC=CC(=C1)C1=NC2=C(OC3=C2C=CC=N3)C(=N1)N1CCOCC1	Kina t v2-1_Quad4	F09	348.355	3.53	1	6	0	9.4	84.51	2	C19H16N4O3	371935-74-9	PI-103, NULL, PI3K
4-methyl-1-N-(3-phenylpropyl)benzene-1,2-diamine	JSH-23		CC1=CC=C(NCCCC2=CC=CC=C2)C(N)=C1	Kina t v2-1_Quad4	G02	240.343	3.59	2	2	0	5.72	38.05	5	C16H20N2	749886-87-1	NF-kB p65 translocation & transcription activity, Nf-kappa nuclear translocation
3,13,23-triazahexacyclo[14.7.0.0²,¹⁰.0⁴,⁹.0¹¹,¹⁵.0¹⁷,²²]tricosa-1(23),2(10),3,8,11,13,15,17(22),20-nonaen-7-one	K-252c		O=C1CCC2=NC3=C(C4=CN=CC4=C4C5=C(C=CCC5)N=C34)C2=C1	Kina t v2-1_Quad4	G03	311.337	0.78	0	4	0	4.96	54.15	0	C20H13N3O	85753-43-1	PKC/PKA, protein kina C & protein kina A, PKC/PKA
4-[(2S)-2-(N-methylisoquinoline-5-sulfonamido)-3-oxo-3-(4-phenylpiperazin-1-yl)propyl]phenyl isoquinoline-5-sulfonate	KN-62		CN([C@@H](CC1=CC=C(OS(=O)(=O)C2=C3C=CN=CC3=CC=C2)C=C1)C(=O)N1CCN(CC1)C1=CC=CC=C1)S(=O)(=O)C1=C2C=CN=CC2=CC=C1	Kina t v2-1_Quad4	G04	721.844	4.87	0	8	1	3.84	130.08	9	C38H35N5O6S2	127191-97-3	CaM Kina
N-{4-[4-(oxiran-2-ylmethanesulfonyl)phenoxy]phenyl}methanesulfonamide	MMP-2 Inhibitor II		CS(=O)(=O)NC1=CC=C(OC2=CC=C(C=C2)S(=O)(=O)CC2CO2)C=C1	Kina t v2-1_Quad4	G05	383.439	0.68	1	5	0	10.3	102.07	6	C16H17NO6S2	869577-51-5	MMP2
N-{4-[(3-bromophenyl)amino]quinazolin-6-yl}prop-2-enamide	PD168393		BrC1=CC(NC2=NC=NC3=CC=C(NC(=O)C=C)C=C23)=CC=C1	Kina t v2-1_Quad4	G06	369.215	4.22	2	4	0	3.97	66.91	4	C17H13BrN4O	194423-15-9	EGFR PTK, EGFR, PTK
2-{[4-(5-ethylpyrimidin-4-yl)piperazin-1-yl]methyl}-5-(trifluoromethyl)-1H-1,3-benzodiazole	PF-4708671	Lopac 80, PZ0143	CCC1=C(N=CN=C1)N1CCN(CC2=NC3=CC(=CC=C3N2)C(F)(F)F)CC1	Kina t v2-1_Quad4	G07	390.405	3.52	1	5	0	5.95	60.94	5	C19H21F3N6	1255517-76-0	p70 ribosomal S6 kina (S6K1), PF-4708671 is a lective p70 ribosomal S6 kina (S6K1) inhibitor.
(5E)-5-({2-bromo-6-[(2-bromophenyl)methoxy]phenyl}methylidene)-2-sulfanylidene-1,3-thiazolidin-4-one	PRL-3		BrC1=C(COC2=CC=CC(Br)=C2\C=C2\SC(=S)NC2=O)C=CC=C1	Kina t v2-1_Quad4	G08	485.213	5.84	1	2	1	7.48	38.33	4	C17H11Br2NO2S2	893449-38-2	PRL-3, a tyrosine phosphata, PRL-3
2-bromo-1-(4-hydroxyphenyl)ethan-1-one	PTP-1		OC1=CC=C(C=C1)C(=O)CBr	Kina t v2-1_Quad4	G09	215.044	1.95	1	2	0	7.74	37.3	2	C8H7BrO2	2491-38-5	Protein Tyrosine Phosphata (PTP)/SHP-1/PTPIB, PTP, SHP-2, PTP1B
2-[4-(2-bromoacetyl)phenoxy]acetic acid	PTP-3		OC(=O)COC1=CC=C(C=C1)C(=O)CBr	Kina t v2-1_Quad4	G10	273.08	1.57	1	4	0	2.75	63.6	5	C10H9BrO4	29936-81-0	Protein Tyrosine Phosphata (PTP)/SHP-1, PTP/SHP-1
3-[8-(aminomethyl)-6H,7H,8H,9H-pyrido[1,2-a]indol-10-yl]-4-(1-methyl-1H-indol-3-yl)-2,5-dihydro-1H-pyrrole-2,5-dione	Ro-31-8425		CN1C=C(C2=CC=CC=C12)C1=C(C(=O)NC1=O)C1=C2CC(CN)CCN2C2=CC=CC=C12	Kina t v2-1_Quad4	G11	424.494	2.08	2	3	0	10.2	82.05	3	C26H24N4O2	131848-97-0	PKC, protein kina C, PKC
1,9-Pyrazoloanthrone	SP600125		O=C1C2=CC=CC=C2c2nnc3cccc1c23	Kina t v2-1_Quad4	H02	219.218	2.34	0	3	0	-1.51	42.85	0	C14H7N2O	129-56-6	JNK1, JNK2, JNK3, JNK kinas
2-[(dimethylamino)methyl]-2,3-dihydro-1H-inden-1-one hydrochloride	TER14687		Cl.CN(C)CC1CC2=CC=CC=C2C1=O	Kina t v2-1_Quad4	H03	225.715	1.81	0	2	0	8.5	20.31	2	C12H16ClNO	16931-84-3	PKC, protein kina C, PKC
N-cyclopropyl-6-[(6,7-dimethoxyquinolin-4-yl)oxy]naphthalene-1-carboxamide hydrochloride	VEGFRTKV		Cl.COC1=C(OC)C=C2C(OC3=CC4=CC=CC(C(=O)NC5CC5)=C4C=C3)=CC=NC2=C1	Kina t v2-1_Quad4	H04	450.914	3.85	1	4	0	5.89	69.68	6	C25H23ClN2O4	1019203-19-0	VEGFR1/2/3 PTK inhibitor, c-FMS, RET, Lyn, and c-KIt
4-[(6,7-dimethoxyquinazolin-4-yl)amino]phenol	WHI-P131		COC1=C(OC)C=C2C(NC3=CC=C(O)C=C3)=NC=NC2=C1	Kina t v2-1_Quad4	H05	297.309	2.84	2	6	0	4.63	76.5	4	C16H15N3O3	202475-60-3	JAK3
N-{4-[2-ethyl-4-(3-methylphenyl)-1,3-thiazol-5-yl]pyridin-2-yl}benzamide	TAK-715		CCC1=NC(=C(S1)C1=CC=NC(NC(=O)C2=CC=CC=C2)=C1)C1=CC(C)=CC=C1	Kina t v2-1_Quad4	H06	399.508	6.11	1	3	1	9.85	54.88	5	C24H21N3OS	303162-79-0	MAPK (p38MAP), p38 MAPK
N-tert-butyl-3-[(5-methyl-2-{[4-(morpholin-4-ylmethyl)phenyl]amino}pyrimidin-4-yl)amino]benzene-1-sulfonamide	TG-46		CC1=CN=C(NC2=CC=C(CN3CCOCC3)C=C2)N=C1NC1=CC=CC(=C1)S(=O)(=O)NC(C)(C)C	Kina t v2-1_Quad4	H07	510.652	4.32	3	8	1	7.05	108.48	8	C26H34N6O3S	936091-15-5	JAK2
N-tert-butyl-3-[(5-methyl-2-{[3-(morpholin-4-ylmethyl)phenyl]amino}pyrimidin-4-yl)amino]benzene-1-sulfonamide	TG-89		CC1=CN=C(NC2=CC=CC(CN3CCOCC3)=C2)N=C1NC1=CC=CC(=C1)S(=O)(=O)NC(C)(C)C	Kina t v2-1_Quad4	H08	510.652	4.32	3	8	1	6.88	108.48	8	C26H34N6O3S	936091-56-4	JAK2
N-tert-butyl-3-[(5-methyl-2-{[4-(4-methylpiperazin-1-yl)phenyl]amino}pyrimidin-4-yl)amino]benzene-1-sulfonamide	TG101209		CN1CCN(CC1)C1=CC=C(NC2=NC=C(C)C(NC3=CC=CC(=C3)S(=O)(=O)NC(C)(C)C)=N2)C=C1	Kina t v2-1_Quad4	H09	509.667	4.56	3	8	1	7.96	102.49	7	C26H35N7O2S	936091-14-4	JAK2
N-tert-butyl-3-{[5-methyl-2-({4-[2-(pyrrolidin-1-yl)ethoxy]phenyl}amino)pyrimidin-4-yl]amino}benzene-1-sulfonamide	TG101348		CC1=CN=C(NC2=CC=C(OCCN3CCCC3)C=C2)N=C1NC1=CC=CC(=C1)S(=O)(=O)NC(C)(C)C	Kina t v2-1_Quad4	H10	524.678	4.64	3	8	1	9	108.48	10	C27H36N6O3S	936091-26-8	JAK2
6-amino-N-{3-[6-(morpholin-4-yl)-8-oxa-3,5,10-triazatricyclo[7.4.0.0²,⁷]trideca-1(9),2(7),3,5,10,12-hexaen-4-yl]phenyl}pyridine-3-carboxamide	524611	YM201636	NC1=CC=C(C=N1)C(=O)NC1=CC(=CC=C1)C1=NC2=C(OC3=C2C=CC=N3)C(=N1)N1CCOCC1	Kina t v2-1_Quad4	H11	467.479	3.48	2	8	0	5.17	132.29	4	C25H21N7O3	371942-69-7	PIKfyve Inhibitor, PIK five, PIKfyve
(3S)-morpholin-3-ylmethyl N-[4-({1-[(3-fluorophenyl)methyl]-1H-indazol-5-yl}amino)-5-methylpyrrolo[2,1-f][1,2,4]triazin-6-yl]carbamate hydrochloride	S1056		Cl.CC1=C2N(C=C1NC(=O)OC[C@@H]1COCCN1)N=CN=C2NC1=CC=C2N(CC3=CC(F)=CC=C3)N=CC2=C1	Kina t v2-2_Quad1	A02	567.014	3.99	3	8	1	7.49	119.63	8	C27H28ClFN8O3	8173837-23-1	EGFR(HER)
N-(3-ethynylphenyl)-6,7-bis(2-methoxyethoxy)quinazolin-4-amine	S1023	Erlotinib Hydrochloride (Tarceva, CP-358774, OSI-774, NSC 718781)	COCCOC1=C(OCCOC)C=C2C(NC3=CC=CC(=C3)C#C)=NC=NC2=C1	Kina t v2-2_Quad1	A03	393.436	3.2	1	7	0	4.59	74.73	10	C22H23N3O4	183319-69-9	EGFR(HER), EGFR
N-(3-chloro-4-fluorophenyl)-7-methoxy-6-[3-(morpholin-4-yl)propoxy]quinazolin-4-amine	Tocris 3000	NSC 715055, Gefitinib (ZD1839, Iressa), S1025	COC1=C(OCCCN2CCOCC2)C=C2C(NC3=CC(Cl)=C(F)C=C3)=NC=NC2=C1	Kina t v2-2_Quad1	A04	446.902	3.75	1	7	0	6.85	68.74	8	C22H24ClFN4O3	[184475-35-2], 184475-35-2	EGFR, EGFR(HER)
(2E)-N-(4-{[3-chloro-4-(pyridin-2-ylmethoxy)phenyl]amino}-3-cyano-7-ethoxyquinolin-6-yl)-4-(dimethylamino)but-2-enamide	S2150		CCOC1=CC2=NC=C(C#N)C(NC3=CC(Cl)=C(OCC4=NC=CC=C4)C=C3)=C2C=C1NC(=O)\C=C\CN(C)C	Kina t v2-2_Quad1	A05	557.043	4.47	2	8	1	8.81	112.4	11	C30H29ClN6O3	698387-09-6	EGFR(HER)
N-(3-bromophenyl)-6,7-dimethoxyquinazolin-4-amine hydrochloride	S1079		Cl.COC1=C(OC)C=C2C(NC3=CC(Br)=CC=C3)=NC=NC2=C1	Kina t v2-2_Quad1	A06	396.666	3.91	1	5	0	4.62	56.27	4	C16H15BrClN3O2	183322-45-4	EGFR(HER)
(2E)-N-{4-[(3-chloro-4-fluorophenyl)amino]-3-cyano-7-ethoxyquinolin-6-yl}-4-(dimethylamino)but-2-enamide	S1392		CCOC1=C(NC(=O)\C=C\CN(C)C)C=C2C(NC3=CC(Cl)=C(F)C=C3)=C(C=NC2=C1)C#N	Kina t v2-2_Quad1	A07	467.923	4.18	2	6	0	8.81	90.28	8	C24H23ClFN5O2	257933-82-7	EGFR(HER)
N-(4-bromo-2-fluorophenyl)-6-methoxy-7-[(1-methylpiperidin-4-yl)methoxy]quinazolin-4-amine	S1046	NSC 760766, Vandetanib (ZD6474, Zactima)	COC1=C(OCC2CCN(C)CC2)C=C2N=CN=C(NC3=C(F)C=C(Br)C=C3)C2=C1	Kina t v2-2_Quad1	A08	475.354	4.54	1	6	0	9.13	59.51	6	C22H24BrFN4O2	443913-73-3	EGFR(HER) | VEGFR-PDGFR, EGFR; VEGFR
N-{3-[(5-chloro-2-{[4-(4-methylpiperazin-1-yl)phenyl]amino}pyrimidin-4-yl)oxy]phenyl}prop-2-enamide	S1170		CN1CCN(CC1)C1=CC=C(NC2=NC(OC3=CC(NC(=O)C=C)=CC=C3)=C(Cl)C=N2)C=C1	Kina t v2-2_Quad1	A09	464.947	4.82	2	6	0	7.96	82.62	7	C24H25ClN6O2	1214265-56-1	EGFR(HER)
N-{3-[(5-chloro-2-{[2-methoxy-4-(4-methylpiperazin-1-yl)phenyl]amino}pyrimidin-4-yl)oxy]phenyl}prop-2-enamide	S1173		COC1=CC(=CC=C1NC1=NC(OC2=CC(NC(=O)C=C)=CC=C2)=C(Cl)C=N1)N1CCN(C)CC1	Kina t v2-2_Quad1	A10	494.973	4.66	2	7	0	7.84	91.85	8	C25H27ClN6O3	1213269-23-8	NULL
N-{3-[(5-chloro-2-{[4-(4-methylpiperazin-1-yl)phenyl]amino}pyrimidin-4-yl)sulfanyl]phenyl}prop-2-enamide	S1179		CN1CCN(CC1)C1=CC=C(NC2=NC=C(Cl)C(SC3=CC(NC(=O)C=C)=CC=C3)=N2)C=C1	Kina t v2-2_Quad1	A11	481.013	5.5	2	6	1	7.96	73.39	7	C24H25ClN6OS	1214265-57-2	EGFR(HER)
N-methyl-2-({3-[(E)-2-(pyridin-2-yl)ethenyl]-1H-indazol-6-yl}sulfanyl)benzamide	S1005	Axitinib (AG013736)	CNC(=O)C1=CC=CC=C1SC1=CC=C2C(NN=C2\C=C\C2=CC=CC=N2)=C1	Kina t v2-2_Quad1	B02	386.47	4.15	2	3	0	4.59	70.67	5	C22H18N4OS	319460-85-0	VEGFR-PDGFR, Multi Kina Inhibitor (cKIT, PDGFR & VEGFR)
methyl (3Z)-3-[({4-[N-methyl-2-(4-methylpiperazin-1-yl)acetamido]phenyl}amino)(phenyl)methylidene]-2-oxo-2,3-dihydro-1H-indole-6-carboxylate	S1010	Vargatef (BIBF 1120, Intedanib)	COC(=O)C1=CC=C2C(NC(=O)\C2=C(/NC2=CC=C(C=C2)N(C)C(=O)CN2CCN(C)CC2)C2=CC=CC=C2)=C1	Kina t v2-2_Quad1	B03	539.625	2.79	2	6	1	7.63	94.22	8	C31H33N5O4	928326-83-4, 656247-17-5	FGFR | VEGFR-PDGFR, Multi Kina Inhibitor (VEGF, PDGFR and FGFR)
N-{4-[(2-amino-3-chloropyridin-4-yl)oxy]-3-fluorophenyl}-5-(4-fluorophenyl)-4-oxo-1,4-dihydropyridine-3-carboxamide	S2201		NC1=NC=CC(OC2=CC=C(NC(=O)C3=CNC=C(C3=O)C3=CC=C(F)C=C3)C=C2F)=C1Cl	Kina t v2-2_Quad1	B04	468.84	3.9	3	5	0	5.97	106.34	5	C23H15ClF2N4O3	1174046-72-0	VEGFR-PDGFR
1-{2-chloro-4-[(6,7-dimethoxyquinolin-4-yl)oxy]phenyl}-3-(5-methyl-1,2-oxazol-3-yl)urea	676483	AV951 (KRN951, Tivozanib), S1207	COC1=CC2=NC=CC(OC3=CC(Cl)=C(NC(=O)NC4=NOC(C)=C4)C=C3)=C2C=C1OC	Kina t v2-2_Quad1	B05	454.863	4.22	2	5	0	5.89	107.74	6	C22H19ClN4O5	475108-18-0	VEGFR Tyrosine Kina Inhibitor IV, VEGFR-PDGFR, VEGFR
4-[(4-fluoro-2-methyl-1H-indol-5-yl)oxy]-6-methoxy-7-[3-(pyrrolidin-1-yl)propoxy]quinazoline	S1017		COC1=C(OCCCN2CCCC2)C=C2N=CN=C(OC3=CC=C4NC(C)=CC4=C3F)C2=C1	Kina t v2-2_Quad1	B06	450.505	4.13	1	5	0	9.14	72.5	8	C25H27FN4O3	288383-20-0	VEGFR-PDGFR
1-(2,4-difluorophenyl)-3-{4-[(6,7-dimethoxyquinolin-4-yl)oxy]-2-fluorophenyl}urea	Tocris 2542	S1363	COC1=C(OC)C=C2C(OC3=CC=C(NC(=O)NC4=CC=C(F)C=C4F)C(F)=C3)=CC=NC2=C1	Kina t v2-2_Quad1	B07	469.413	4.89	2	4	0	5.89	81.71	6	C24H18F3N3O4	[228559-41-9], 228559-41-9	VEGFR, c-Kit | VEGFR-PDGFR
4-(2-amino-4-methyl-1,3-thiazol-5-yl)-N-[4-(morpholin-4-yl)phenyl]pyrimidin-2-amine	S1171	CYC-116	CC1=C(SC(N)=N1)C1=CC=NC(NC2=CC=C(C=C2)N2CCOCC2)=N1	Kina t v2-2_Quad1	B08	368.456	2.73	2	7	0	4.08	89.19	4	C18H20N6OS	693228-63-6	Aurora | VEGFR-PDGFR, AUR
4-{3-chloro-4-[(cyclopropylcarbamoyl)amino]phenoxy}-7-methoxyquinoline-6-carboxamide	S1164	E7080	COC1=C(C=C2C(OC3=CC(Cl)=C(NC(=O)NC4CC4)C=C3)=CC=NC2=C1)C(N)=O	Kina t v2-2_Quad1	B09	426.853	2.52	3	4	0	5.4	115.57	6	C21H19ClN4O4	417716-92-8	VEGFR-PDGFR, Multi Kina Inhibitor (VEGFR, FGFR and SCFR)
N-(4-methyl-3-{[4-(pyridin-3-yl)pyrimidin-2-yl]amino}phenyl)-4-[(4-methylpiperazin-1-yl)methyl]benzamide	S2475	NSC 743414, Imatinib mesylate (Gleevec, Glivec, CGP-57148B, STI-571)	CN1CCN(CC2=CC=C(C=C2)C(=O)NC2=CC=C(C)C(NC3=NC(=CC=N3)C3=CC=CN=C3)=C2)CC1	Kina t v2-2_Quad1	B10	493.603	4.38	2	7	0	8.27	86.28	7	C29H31N7O	152459-95-5, 221027-57-1, 152459-95-5, 152459-95-5	VEGFR-PDGFR, BCR-ABL
N-(4-methyl-3-{[4-(pyridin-3-yl)pyrimidin-2-yl]amino}phenyl)-4-[(4-methylpiperazin-1-yl)methyl]benzamide; methanesulfonic acid	SAM001246622	S1026	CS(O)(=O)=O.CN1CCN(CC2=CC=C(C=C2)C(=O)NC2=CC=C(C)C(NC3=NC(=CC=N3)C3=CC=CN=C3)=C2)CC1	Kina t v2-2_Quad1	B11	589.708	4.38	2	7	1	8.27	86.28	7	C30H35N7O4S	220127-57-1	c-Kit
1-{2-chloro-4-[(6,7-dimethoxyquinazolin-4-yl)oxy]phenyl}-3-propylurea	S1557	KRN633	CCCNC(=O)NC1=CC=C(OC2=NC=NC3=CC(OC)=C(OC)C=C23)C=C1Cl	Kina t v2-2_Quad1	C02	416.858	3.82	2	5	0	2.58	94.6	7	C20H21ClN4O4	286370-15-8	VEGFR-PDGFR, VEGFR-1, VEGFR-2, VEGFR-3,
N-(4-methyl-3-{[4-(pyridin-3-yl)-1,3-thiazol-2-yl]amino}phenyl)-4-[(4-methylpiperazin-1-yl)methyl]benzamide	S1064	Masatinib (AB1010, Masivet)	CN1CCN(CC2=CC=C(C=C2)C(=O)NC2=CC(NC3=NC(=CS3)C3=CN=CC=C3)=C(C)C=C2)CC1	Kina t v2-2_Quad1	C03	498.642	4.97	2	6	0	8.27	73.39	7	C28H30N6OS	790299-79-5	c-Kit | VEGFR-PDGFR, c-Kit
3-(3-fluoro-4-{[2-(1-methyl-1H-imidazol-4-yl)thieno[3,2-b]pyridin-7-yl]oxy}phenyl)-1-(2-phenylacetyl)thiourea	S1361		CN1C=NC(=C1)C1=CC2=NC=CC(OC3=C(F)C=C(NC(=S)NC(=O)CC4=CC=CC=C4)C=C3)=C2S1	Kina t v2-2_Quad1	C04	517.598	4.71	2	3	1	5.12	81.07	6	C26H20FN5O2S2	875337-44-3	c-Met | VEGFR-PDGFR
N-(3,3-dimethyl-2,3-dihydro-1H-indol-6-yl)-2-[(pyridin-4-ylmethyl)amino]pyridine-3-carboxamide; bis(phosphoperoxol)	S1032		[H][H].[H][H].OOP(=O)=O.OOP(=O)=O.CC1(C)CNC2=CC(NC(=O)C3=CC=CN=C3NCC3=CC=NC=C3)=CC=C12	Kina t v2-2_Quad1	C05	569.441	3.33	3	5	1	5.43	78.94	7	C22H29N5O9P2	857876-30-3	VEGFR-PDGFR
N-(2H-1,3-benzodioxol-5-ylmethyl)-4-{8-oxa-3,5-diazatricyclo[7.4.0.0²,⁷]trideca-1(9),2(7),3,5,10,12-hexaen-6-yl}piperazine-1-carbothioamide	S1244	MP-470 (Amuvatinib)	S=C(NCC1=CC=C2OCOC2=C1)N1CCN(CC1)C1=NC=NC2=C1OC1=C2C=CC=C1	Kina t v2-2_Quad1	C06	447.51	3.52	1	5	0	1.37	75.89	3	C23H21N5O3S	850879-09-3	c-Kit | VEGFR-PDGFR, Multi Kina Inhibitor (Flt3, Met, Kit, c-Ret & PDGFR)
3-[(quinolin-4-ylmethyl)amino]-N-[4-(trifluoromethoxy)phenyl]thiophene-2-carboxamide	S1220		FC(F)(F)OC1=CC=C(NC(=O)C2=C(NCC3=C4C=CC=CC4=NC=C3)C=CS2)C=C1	Kina t v2-2_Quad1	C07	443.442	6.41	2	4	1	4.4	63.25	7	C22H16F3N3O2S	728033-96-3	c-Kit | VEGFR-PDGFR
5-({4-[(2,3-dimethyl-2H-indazol-6-yl)(methyl)amino]pyrimidin-2-yl}amino)-2-methylbenzene-1-sulfonamide hydrochloride	S1035	NSC 737754	Cl.CN(C1=CC2=NN(C)C(C)=C2C=C1)C1=NC(NC2=CC(=C(C)C=C2)S(N)(=O)=O)=NC=C1	Kina t v2-2_Quad1	C08	473.979	3.55	2	7	0	5.07	119.03	5	C21H24ClN7O2S	635702-64-6	VEGFR-PDGFR
4-[4-({[4-chloro-3-(trifluoromethyl)phenyl]carbamoyl}amino)phenoxy]-N-methylpyridine-2-carboxamide; 4-methylbenzene-1-sulfonic acid	S1040		CC1=CC=C(C=C1)S(O)(=O)=O.CNC(=O)C1=NC=CC(OC2=CC=C(NC(=O)NC3=CC(=C(Cl)C=C3)C(F)(F)F)C=C2)=C1	Kina t v2-2_Quad1	C09	637.027	4.34	3	3	1	11.5	92.35	7	C28H24ClF3N4O6S	475207-59-1	B-Raf
(2S)-2-hydroxybutanedioic acid; N-[2-(diethylamino)ethyl]-5-{[(3Z)-5-fluoro-2-oxo-2,3-dihydro-1H-indol-3-ylidene]methyl}-2,4-dimethyl-1H-pyrrole-3-carboxamide	S1042	Lopac 282, PZ0012, Sunitinib malate	O[C@@H](CC(O)=O)C(O)=O.CCN(CC)CCNC(=O)C1=C(C)NC(\C=C2/C(=O)NC3=C2C=C(F)C=C3)=C1C	Kina t v2-2_Quad1	C10	532.561	2.93	3	3	1	9.04	77.23	10	C26H33FN4O7	341031-54-7	VEGFR-PDGFR, Sunitinib malate is a receptor tyrosine kina inhibitor, which targets VEGF-R1, VEGF-R2, VEGF-R3, PDGF-Ra, PDGF-Rß, KIT, FLT3, CSF-1R, and RET. Sunitinib malate is an anticancer drug.
3-(2,4-dimethyl-5-{[(3Z)-2-oxo-2,3-dihydro-1H-indol-3-ylidene]methyl}-1H-pyrrol-3-yl)propanoic acid	S1470	SU-6668 (TSU-68)	CC1=C(CCC(O)=O)C(C)=C(N1)\C=C1/C(=O)NC2=CC=CC=C12	Kina t v2-2_Quad1	C11	310.347	3.06	3	3	0	4.18	82.19	4	C18H18N2O3	252916-29-3	VEGFR-PDGFR, Multi Kina Inhibitor (VEGF, PDGFR and FGFR)
1-N-[3-fluoro-4-({6-methoxy-7-[3-(morpholin-4-yl)propoxy]quinolin-4-yl}oxy)phenyl]-1-N'-(4-fluorophenyl)cyclopropane-1,1-dicarboxamide	S1111	XL880 (GSK1363089, Foretinib, EXEL-2880)	COC1=CC2=C(OC3=C(F)C=C(NC(=O)C4(CC4)C(=O)NC4=CC=C(F)C=C4)C=C3)C=CN=C2C=C1OCCCN1CCOCC1	Kina t v2-2_Quad1	D02	632.654	4.66	2	7	1	6.88	111.25	12	C34H34F2N4O6	849217-64-7	c-Met | VEGFR-PDGFR, cMET
N-{5-[(2R)-2-methoxy-2-phenylacetyl]-1H,4H,5H,6H-pyrrolo[3,4-c]pyrazol-3-yl}-4-(4-methylpiperazin-1-yl)benzamide	S1107	Danurtib (PHA-739358)	CO[C@@H](C(=O)N1CC2=C(C1)C(NC(=O)C1=CC=C(C=C1)N1CCN(C)CC1)=NN2)C1=CC=CC=C1	Kina t v2-2_Quad1	D03	474.555	2.52	2	6	0	7.74	93.8	6	C26H30N6O3	827318-97-8	Aurora | FGFR | Src-bcr-Abl, AUR BCR-ABL FGFR
3-cyclopropyl-1-{3-[5-(morpholin-4-ylmethyl)-1H-1,3-benzodiazol-2-yl]-1H-pyrazol-4-yl}urea	S1134	AT9283	O=C(NC1CC1)NC1=CNN=C1C1=NC2=CC(CN3CCOCC3)=CC=C2N1	Kina t v2-2_Quad1	D04	381.432	1.29	4	5	0	6.89	110.96	5	C19H23N7O2	896466-04-9	Aurora | FLT-3 | JAK | Src-bcr-Abl, AUR
N-(5-chloro-2H-1,3-benzodioxol-4-yl)-7-[2-(4-methylpiperazin-1-yl)ethoxy]-5-(oxan-4-yloxy)quinazolin-4-amine	S1006		CN1CCN(CCOC2=CC3=NC=NC(NC4=C5OCOC5=CC=C4Cl)=C3C(OC3CCOCC3)=C2)CC1	Kina t v2-2_Quad1	D05	542.026	3.2	1	10	1	8.19	90.44	8	C27H32ClN5O5	379231-04-6	Src-bcr-Abl
4-[(2,4-dichloro-5-methoxyphenyl)amino]-6-methoxy-7-[3-(4-methylpiperazin-1-yl)propoxy]quinoline-2-carbonitrile	S1014		COC1=C(Cl)C=C(Cl)C(NC2=CC(=NC3=CC(OCCCN4CCN(C)CC4)=C(OC)C=C23)C#N)=C1	Kina t v2-2_Quad1	D06	530.446	4.47	1	8	1	8.43	82.88	9	C26H29Cl2N5O3	380843-75-4	Src-bcr-Abl
N-(2-chloro-6-methylphenyl)-2-({6-[4-(2-hydroxyethyl)piperazin-1-yl]-2-methylpyrimidin-4-yl}amino)-1,3-thiazole-5-carboxamide	S1021	NSC 732517, Dasatinib (BMS-354825, Sprycel)	CC1=NC(NC2=NC=C(S2)C(=O)NC2=C(Cl)C=CC=C2C)=CC(=N1)N1CCN(CCO)CC1	Kina t v2-2_Quad1	D07	488.006	3.82	3	8	0	7.22	106.51	7	C22H26ClN7O2S	302962-49-8	Src-bcr-Abl, Multi Kina Inhibitors (Bcr-Abl, SRC)
4-methyl-N-[3-(4-methyl-1H-imidazol-1-yl)-5-(trifluoromethyl)phenyl]-3-{[4-(pyridin-3-yl)pyrimidin-2-yl]amino}benzamide	S1033	NSC 747599	CC1=CN(C=N1)C1=CC(NC(=O)C2=CC=C(C)C(NC3=NC=CC(=N3)C3=CC=CN=C3)=C2)=CC(=C1)C(F)(F)F	Kina t v2-2_Quad1	D08	529.516	4.41	2	6	1	6.3	97.62	7	C28H22F3N7O	641571-10-0, 641571-10-0, 641571-10-0	Src-bcr-Abl
(2S,3R,4S,5S,6R)-2-{3-hydroxy-5-[(E)-2-(4-hydroxyphenyl)ethenyl]phenoxy}-6-(hydroxymethyl)oxane-3,4,5-triol	SAM001246720	S2391	OC[C@H]1O[C@@H](OC2=CC(\C=C\C3=CC=C(O)C=C3)=CC(O)=C2)[C@H](O)[C@@H](O)[C@@H]1O	Kina t v2-2_Quad1	D09	390.384	1.13	6	8	1	9.1	139.84	5	C20H22O8	117-39-5	PI3K / PKC / Src-bcr-Abl
5-[3-(benzyloxy)phenyl]-7-[(1r,3r)-3-(pyrrolidin-1-ylmethyl)cyclobutyl]-7H-pyrrolo[2,3-d]pyrimidin-4-amine	S1088		NC1=C2C(=CN([C@H]3C[C@H](CN4CCCC4)C3)C2=NC=N1)C1=CC=CC(OCC2=CC=CC=C2)=C1	Kina t v2-2_Quad1	D10	453.579	4.67	1	5	0	10.3	69.2	7	C28H31N5O	475488-23-4	NULL
3-(5-tert-butyl-1,2-oxazol-3-yl)-1-(4-{10-[2-(morpholin-4-yl)ethoxy]-7-thia-2,5-diazatricyclo[6.4.0.0²,⁶]dodeca-1(12),3,5,8,10-pentaen-4-yl}phenyl)urea	S1526	AC220	CC(C)(C)C1=CC(NC(=O)NC2=CC=C(C=C2)C2=CN3C(SC4=CC(OCCN5CCOCC5)=CC=C34)=N2)=NO1	Kina t v2-2_Quad1	D11	560.667	5.53	2	6	2	6.62	106.16	8	C29H32N6O4S	950769-58-1	FLT-3, FLT3, FMS, cKIT, PDGFR
4-{6-methoxy-7-[3-(piperidin-1-yl)propoxy]quinazolin-4-yl}-N-[4-(propan-2-yloxy)phenyl]piperazine-1-carboxamide	S1043	Tandutinib (CT53518, MLN518)	COC1=C(OCCCN2CCCCC2)C=C2N=CN=C(N3CCN(CC3)C(=O)NC3=CC=C(OC(C)C)C=C3)C2=C1	Kina t v2-2_Quad1	E02	562.703	4.34	1	8	1	9.03	92.29	10	C31H42N6O4	387867-13-2	FLT-3, Multi Kina Inhibitor (cKit, FLT3, PDGFR)
3-[(E)-2-[4-(piperazine-1-carbonyl)phenyl]ethenyl]-1H-indazole	S2158		O=C(N1CCNCC1)C1=CC=C(\C=C\C2=NNC3=CC=CC=C23)C=C1	Kina t v2-2_Quad1	E03	332.399	2.63	2	3	0	7.82	61.02	3	C20H20N4O	1000669-72-6	FLT-3
N-{4-[(3-chloro-4-fluorophenyl)amino]-7-[3-(morpholin-4-yl)propoxy]quinazolin-6-yl}prop-2-enamide	S1019	CI-1033 (Canertinib, PD-183805)	FC1=CC=C(NC2=C3C=C(NC(=O)C=C)C(OCCCN4CCOCC4)=CC3=NC=N2)C=C1Cl	Kina t v2-2_Quad1	E04	485.938	3.9	2	7	0	6.87	88.61	9	C24H25ClFN5O3	267243-28-7	HER2, EGFR
2-methoxy-N-[(2E)-3-[4-({3-methyl-4-[(6-methylpyridin-3-yl)oxy]phenyl}amino)quinazolin-6-yl]prop-2-en-1-yl]acetamide	S1167	CP-724714	COCC(=O)NC\C=C\C1=CC2=C(NC3=CC=C(OC4=CC=C(C)N=C4)C(C)=C3)N=CN=C2C=C1	Kina t v2-2_Quad1	E05	469.535	3.77	2	6	0	5.19	98.26	9	C27H27N5O3	537705-08-1, 383432-38-0	HER2, ErbB2/HER2
4-[4-({[4-chloro-3-(trifluoromethyl)phenyl]carbamoyl}amino)-3-fluorophenoxy]-N-methylpyridine-2-carboxamide	S1178		CNC(=O)C1=CC(OC2=CC(F)=C(NC(=O)NC3=CC=C(Cl)C(=C3)C(F)(F)F)C=C2)=CC=N1	Kina t v2-2_Quad1	E06	482.815	4.49	3	3	0	10.5	92.35	6	C21H15ClF4N4O3	755037-03-7	VEGFR-PDGFR
6-{difluoro[6-(1-methyl-1H-pyrazol-4-yl)-[1,2,4]triazolo[4,3-b]pyridazin-3-yl]methyl}quinoline	S1114	JNJ38877605	CN1C=C(C=N1)C1=NN2C(C=C1)=NN=C2C(F)(F)C1=CC=C2N=CC=CC2=C1	Kina t v2-2_Quad1	E07	377.35	3.04	0	5	0	4.41	73.79	3	C19H13F2N7	943540-75-8	c-Met, MET
2-{4-[1-(quinolin-6-ylmethyl)-1H-[1,2,3]triazolo[4,5-b]pyrazin-6-yl]-1H-pyrazol-1-yl}ethan-1-ol	S1094	PF04217903	OCCN1C=C(C=N1)C1=CN=C2N=NN(CC3=CC=C4N=CC=CC4=C3)C2=N1	Kina t v2-2_Quad1	E08	372.383	1.34	1	7	0	4.5	107.43	5	C19H16N8O	956905-27-4	c-Met, MET
3-[(1R)-1-(2,6-dichloro-3-fluorophenyl)ethoxy]-5-[1-(piperidin-4-yl)-1H-pyrazol-4-yl]pyridin-2-amine	S1068		C[C@@H](OC1=CC(=CN=C1N)C1=CN(N=C1)C1CCNCC1)C1=C(Cl)C=CC(F)=C1Cl	Kina t v2-2_Quad1	E09	450.337	3.57	2	5	0	10.1	77.99	5	C21H22Cl2FN5O	877399-52-5	c-Met
N-(4-chlorophenyl)-4-(pyridin-4-ylmethyl)phthalazin-1-amine dihydrochloride	S1101		Cl.Cl.ClC1=CC=C(NC2=C3C=CC=CC3=C(CC3=CC=NC=C3)N=N2)C=C1	Kina t v2-2_Quad1	E10	419.735	4.15	1	4	0	4.95	50.7	4	C20H17Cl3N4	212141-51-0	VEGFR-PDGFR
6-{[6-(1-methyl-1H-pyrazol-4-yl)-[1,2,4]triazolo[4,3-b]pyridazin-3-yl]sulfanyl}quinoline	S1112		CN1C=C(C=N1)C1=NN2C(SC3=CC=C4N=CC=CC4=C3)=NN=C2C=C1	Kina t v2-2_Quad1	E11	359.408	3.18	0	5	0	4.26	73.79	3	C18H13N7S	1022150-57-7	c-Met
(3Z)-N-(3-chlorophenyl)-3-{[3,5-dimethyl-4-(4-methylpiperazine-1-carbonyl)-1H-pyrrol-2-yl]methylidene}-N-methyl-2-oxo-2,3-dihydro-1H-indole-5-sulfonamide	448101	S1080	CN(C1=CC(Cl)=CC=C1)S(=O)(=O)C1=CC=C2NC(=O)\C(=C/C3=C(C)C(C(=O)N4CCN(C)CC4)=C(C)N3)C2=C1	Kina t v2-2_Quad1	F02	568.087	3.44	2	5	1	6.91	105.82	4	C28H30ClN5O4S	658084-23-2	Met Kina Inhibitor, c-Met
5-chloro-2-N-{2-methoxy-4-[4-(4-methylpiperazin-1-yl)piperidin-1-yl]phenyl}-4-N-[2-(propane-2-sulfonyl)phenyl]pyrimidine-2,4-diamine	S1108		COC1=CC(=CC=C1NC1=NC=C(Cl)C(NC2=CC=CC=C2S(=O)(=O)C(C)C)=N1)N1CCC(CC1)N1CCN(C)CC1	Kina t v2-2_Quad1	F03	614.202	4.55	2	10	1	8.94	102.93	9	C30H40ClN7O3S	761439-42-3	ALK
6-[2-tert-butyl-4-(6-methylpyridin-2-yl)-1H-imidazol-5-yl]quinoxaline	S1476	Lopac 124, S 8822, SB-525334	CC1=NC(=CC=C1)C1=C(NC(=N1)C(C)(C)C)C1=CC=C2N=CC=NC2=C1	Kina t v2-2_Quad1	F04	343.425	4	1	4	0	3.31	67.35	3	C21H21N5	356559-20-1	ALK, A potent activin receptor-like kina (ALK5)/ type I TGFß-receptor kina inhibitor .
6-({5-fluoro-2-[(3,4,5-trimethoxyphenyl)amino]pyrimidin-4-yl}amino)-2,2-dimethyl-2H,3H,4H-pyrido[3,2-b][1,4]oxazin-3-one; benzenesulfonic acid	S2194	S1533	OS(=O)(=O)C1=CC=CC=C1.COC1=CC(NC2=NC(NC3=NC4=C(OC(C)(C)C(=O)N4)C=C3)=C(F)C=N2)=CC(OC)=C1OC	Kina t v2-2_Quad1	F05	628.629	3.63	3	10	1	10.6	128.75	8	C28H29FN6O8S	841290-81-1, 841290-80-0	Syk
6-({5-fluoro-2-[(3,4,5-trimethoxyphenyl)amino]pyrimidin-4-yl}amino)-2,2-dimethyl-2H,3H,4H-pyrido[3,2-b][1,4]oxazin-3-one; benzenesulfonic acid	S2194	S1533	OS(=O)(=O)C1=CC=CC=C1.COC1=CC(NC2=NC(NC3=NC4=C(OC(C)(C)C(=O)N4)C=C3)=C(F)C=N2)=CC(OC)=C1OC	Kina t v2-2_Quad1	F06	628.629	3.63	3	10	1	10.6	128.75	8	C28H29FN6O8S	841290-81-1, 841290-80-0	Syk
1-N'-(4-fluorophenyl)-1-N-{4-[(2-{[2-(morpholin-4-yl)ethyl]carbamoyl}-1H-pyrrolo[2,3-b]pyridin-4-yl)oxy]phenyl}cyclopropane-1,1-dicarboxamide	S1119		FC1=CC=C(NC(=O)C2(CC2)C(=O)NC2=CC=C(OC3=C4C=C(NC4=NC=C3)C(=O)NCCN3CCOCC3)C=C2)C=C1	Kina t v2-2_Quad1	F07	586.613	2.86	4	6	1	6	137.68	10	C31H31FN6O5	849217-68-1	c-Met / FLT-3 / Tie2 kina / VEGFR
4-{[(7R)-8-cyclopentyl-7-ethyl-5-methyl-6-oxo-5,6,7,8-tetrahydropteridin-2-yl]amino}-3-methoxy-N-(1-methylpiperidin-4-yl)benzamide	S1109	BI-2536(R-)	CC[C@H]1N(C2CCCC2)C2=C(C=NC(NC3=CC=C(C=C3OC)C(=O)NC3CCN(C)CC3)=N2)N(C)C1=O	Kina t v2-2_Quad1	F08	521.654	3.06	2	8	1	8.57	102.93	7	C28H39N7O3	755038-02-9	PLK
5-{6-[(4-methylpiperazin-1-yl)methyl]-1H-1,3-benzodiazol-1-yl}-3-[(1R)-1-[2-(trifluoromethyl)phenyl]ethoxy]thiophene-2-carboxamide	S2193		C[C@@H](OC1=C(SC(=C1)N1C=NC2=CC=C(CN3CCN(C)CC3)C=C12)C(N)=O)C1=CC=CC=C1C(F)(F)F	Kina t v2-2_Quad1	F09	543.604	3.66	1	5	1	8.32	76.62	8	C27H28F3N5O2S	929095-18-1	PLK
4-[(E)-2-{2-[N-(4-methoxybenzenesulfonyl)acetamido]phenyl}ethenyl]pyridin-1-ium-1-olate	S1485		COC1=CC=C(C=C1)S(=O)(=O)N(C(C)=O)C1=C(\C=C\C2=CC=[N+]([O-])C=C2)C=CC=C1	Kina t v2-2_Quad1	F10	424.47	2.15	0	5	0	1.07	90.62	5	C22H20N2O5S	173529-46-9	PLK
sodium 2-[(2-methoxy-5-{[(E)-2-(2,4,6-trimethoxyphenyl)ethenesulfonyl]methyl}phenyl)amino]acetate	S1362		COC1=CC(OC)=C(\C=C\S(=O)(=O)CC2=CC=C(OC)C(NCC(=O)O[Na])=C2)C(OC)=C1	Kina t v2-2_Quad1	F11	473.472	1.76	1	8	0	2.14	109.39	12	C21H24NNaO8S	1225497-78-8	PLK
4-(2,6-dichlorobenzamido)-N-(piperidin-4-yl)-1H-pyrazole-3-carboxamide	S1524	AT-7519	ClC1=CC=CC(Cl)=C1C(=O)NC1=CNN=C1C(=O)NC1CCNCC1	Kina t v2-2_Quad1	G02	382.244	1.67	4	4	0	10.2	98.91	4	C16H17Cl2N5O2	844442-38-2, 902135-91-5	CDK
5-N-(6-aminohexyl)-7-N-benzyl-3-(propan-2-yl)pyrazolo[1,5-a]pyrimidine-5,7-diamine hydrochloride	S1572		Cl.CC(C)C1=C2N=C(NCCCCCCN)C=C(NCC3=CC=CC=C3)N2N=C1	Kina t v2-2_Quad1	G03	416.991	3.92	3	5	0	10.2	80.27	11	C22H33ClN6	N/A	CDK
6-acetyl-8-cyclopentyl-5-methyl-2-{[5-(piperazin-1-yl)pyridin-2-yl]amino}-7H,8H-pyrido[2,3-d]pyrimidin-7-one	S1116		CC(=O)C1=C(C)C2=CN=C(NC3=NC=C(C=C3)N3CCNCC3)N=C2N(C2CCCC2)C1=O	Kina t v2-2_Quad1	G04	447.533	2.77	2	8	0	8.86	103.35	5	C24H29N7O2	571190-30-2	CDK
N-[6,6-dimethyl-5-(1-methylpiperidine-4-carbonyl)-1H,4H,5H,6H-pyrrolo[3,4-c]pyrazol-3-yl]-3-methylbutanamide	S1487		CC(C)CC(=O)NC1=NNC2=C1CN(C(=O)C1CCN(C)CC1)C2(C)C	Kina t v2-2_Quad1	G05	361.482	1.57	2	4	0	8.79	81.33	4	C19H31N5O2	718630-59-2	CDK
(2R)-2-{[6-(benzylamino)-9-(propan-2-yl)-9H-purin-2-yl]amino}butan-1-ol	557360	CC-205, S1153	CC[C@H](CO)NC1=NC(NCC2=CC=CC=C2)=C2N=CN(C(C)C)C2=N1	Kina t v2-2_Quad1	G06	354.449	2.89	3	6	0	2.14	87.89	8	C19H26N6O	186692-46-6	Roscovitine, CDK
N-(5-{[(5-tert-butyl-1,3-oxazol-2-yl)methyl]sulfanyl}-1,3-thiazol-2-yl)piperidine-4-carboxamide	S1145		CC(C)(C)C1=CN=C(CSC2=CN=C(NC(=O)C3CCNCC3)S2)O1	Kina t v2-2_Quad1	G07	380.528	1.89	2	4	0	10.1	80.05	6	C17H24N4O2S2	345627-80-7	CDK
3-(carbamoylamino)-5-(3-fluorophenyl)-N-[(3S)-piperidin-3-yl]thiophene-2-carboxamide	S1532		NC(=O)NC1=C(SC(=C1)C1=CC(F)=CC=C1)C(=O)N[C@H]1CCCNC1	Kina t v2-2_Quad1	G08	362.422	2.4	4	3	0	9.52	96.25	4	C17H19FN4O2S	860352-01-8	CHK Inhibitor
N-(2-chlorophenyl)-4-{[2-({4-[2-(4-ethylpiperazin-1-yl)-2-oxoethyl]phenyl}amino)-5-fluoropyrimidin-4-yl]amino}benzamide	S1451		CCN1CCN(CC1)C(=O)CC1=CC=C(NC2=NC=C(F)C(NC3=CC=C(C=C3)C(=O)NC3=CC=CC=C3Cl)=N2)C=C1	Kina t v2-2_Quad1	G09	588.075	5.52	3	7	2	7.37	102.49	9	C31H31ClFN7O2	1158838-45-9	Aurora
2-{5-[(7-{3-[ethyl(2-hydroxyethyl)amino]propoxy}quinazolin-4-yl)amino]-1H-pyrazol-3-yl}-N-(3-fluorophenyl)acetamide	S1147		CCN(CCO)CCCOC1=CC=C2C(NC3=CC(CC(=O)NC4=CC=CC(F)=C4)=NN3)=NC=NC2=C1	Kina t v2-2_Quad1	G10	507.56	3.04	4	8	1	9.26	128.29	13	C26H30FN7O3	722544-51-6	Aurora
2-(4-{6-chloro-2-[4-(dimethylamino)phenyl]-3H-imidazo[4,5-b]pyridin-7-yl}piperazin-1-yl)-N-(1,3-thiazol-2-yl)acetamide	S1519		CN(C)C1=CC=C(C=C1)C1=NC2=C(N3CCN(CC(=O)NC4=NC=CS4)CC3)C(Cl)=CN=C2N1	Kina t v2-2_Quad1	G11	497.016	3.36	2	7	0	4.97	93.28	6	C23H25ClN8OS	942947-93-5	Aurora
(2R,3R)-2,3-dihydroxybutanedioic acid; N-(5-methyl-1H-pyrazol-3-yl)-6-(4-methylpiperazin-1-yl)-2-[(E)-2-phenylethenyl]pyrimidin-4-amine	S1181		O[C@H]([C@@H](O)C(O)=O)C(O)=O.CN1CCN(CC1)C1=NC(\C=C\C2=CC=CC=C2)=NC(NC2=NNC(C)=C2)=C1	Kina t v2-2_Quad1	H02	525.557	4.83	2	6	1	7.34	72.97	8	C25H31N7O6	934353-76-1	Aurora
4-{[13-chloro-10-(2-fluoro-6-methoxyphenyl)-3,5,9-triazatricyclo[9.4.0.0²,⁷]pentadeca-1(11),2,4,6,9,12,14-heptaen-4-yl]amino}-2-methoxybenzoic acid	S1133		COC1=CC=CC(F)=C1C1=NCC2=CN=C(NC3=CC(OC)=C(C=C3)C(O)=O)N=C2C2=C1C=C(Cl)C=C2	Kina t v2-2_Quad1	H03	518.924	5.49	2	8	2	4.28	105.93	6	C27H20ClFN4O4	1028486-01-2	Aurora
N-(2,6-diethylphenyl)-3-[4-(4-methylpiperazin-1-yl)benzamido]-1H,4H,5H,6H-pyrrolo[3,4-c]pyrazole-5-carboxamide	S1454		CCC1=CC=CC(CC)=C1NC(=O)N1CC2=C(C1)C(NC(=O)C1=CC=C(C=C1)N1CCN(C)CC1)=NN2	Kina t v2-2_Quad1	H04	501.623	4.58	3	5	1	7.74	96.6	6	C28H35N7O2	398493-79-3	Aurora
1-(3-chlorophenyl)-3-{5-[2-({thieno[3,2-d]pyrimidin-4-yl}amino)ethyl]-1,3-thiazol-2-yl}urea; methanesulfonic acid	S1154		CS(O)(=O)=O.ClC1=CC=CC(NC(=O)NC2=NC=C(CCNC3=C4SC=CC4=NC=N3)S2)=C1	Kina t v2-2_Quad1	H05	527.04	4.62	3	5	1	10.2	91.83	6	C19H19ClN6O4S3	1057249-41-8	Aurora
N-[4-({4-[(5-methyl-1H-pyrazol-3-yl)amino]-6-(4-methylpiperazin-1-yl)pyrimidin-2-yl}sulfanyl)phenyl]cyclopropanecarboxamide	S1048	VX680	CN1CCN(CC1)C1=CC(NC2=NNC(C)=C2)=NC(SC2=CC=C(NC(=O)C3CC3)C=C2)=N1	Kina t v2-2_Quad1	H06	464.586	4.62	3	7	0	7.29	102.07	7	C23H28N8OS	639089-54-6	Aurora
N-[4-({6-methoxy-7-[3-(morpholin-4-yl)propoxy]quinazolin-4-yl}amino)phenyl]benzamide	Tocris 2458	S1103	COC1=C(OCCCN2CCOCC2)C=C2N=CN=C(NC3=CC=C(NC(=O)C4=CC=CC=C4)C=C3)C2=C1	Kina t v2-2_Quad1	H07	513.588	4.1	2	8	1	6.83	97.84	10	C29H31N5O4	[331771-20-1], 331771-20-1	Aurora
N-[(2S)-2,3-dihydroxypropyl]-3-[(2-fluoro-4-iodophenyl)amino]pyridine-4-carboxamide	S1475		OC[C@@H](O)CNC(=O)C1=CC=NC=C1NC1=C(F)C=C(I)C=C1	Kina t v2-2_Quad1	H08	431.201	2.32	4	5	0	3.72	94.48	6	C15H15FIN3O3	1236699-92-5	MEK
5-[(4-bromo-2-chlorophenyl)amino]-4-fluoro-N-(2-hydroxyethoxy)-1-methyl-1H-1,3-benzodiazole-6-carboxamide	S1008	AZD6244 (ARRY-142886, lumetinib)	CN1C=NC2=C(F)C(NC3=CC=C(Br)C=C3Cl)=C(C=C12)C(=O)NOCCO	Kina t v2-2_Quad1	H09	457.681	4.27	3	5	0	5.31	88.41	6	C17H15BrClFN4O3	606143-52-6	MEK
2-[(2-fluoro-4-iodophenyl)amino]-N-(2-hydroxyethoxy)-1,5-dimethyl-6-oxo-1,6-dihydropyridine-3-carboxamide	S2134		CN1C(=O)C(C)=CC(C(=O)NOCCO)=C1NC1=C(F)C=C(I)C=C1	Kina t v2-2_Quad1	H10	461.227	1.59	3	5	0	8.29	90.9	6	C16H17FIN3O4	869357-68-6	MEK
(3Z)-3-[({3-[(dimethylamino)methyl]phenyl}amino)(phenyl)methylidene]-N-methyl-2-oxo-2,3-dihydro-1H-indole-6-carboxamide	S1530		CNC(=O)C1=CC=C2C(NC(=O)\C2=C(/NC2=CC(CN(C)C)=CC=C2)C2=CC=CC=C2)=C1	Kina t v2-2_Quad1	H11	426.51	2.87	3	4	0	8.99	73.47	6	C26H26N4O2	1094614-84-2	MEK
N-{4-[(2-amino-3-chloropyridin-4-yl)oxy]-3-fluorophenyl}-4-ethoxy-1-(4-fluorophenyl)-2-oxo-1,2-dihydropyridine-3-carboxamide	S1561		CCOC1=C(C(=O)NC2=CC=C(OC3=CC=NC(N)=C3Cl)C(F)=C2)C(=O)N(C=C1)C1=CC=C(F)C=C1	Kina t v2-2_Quad2	A02	512.893	3.93	2	5	1	5.97	106.78	7	C25H19ClF2N4O4	1196681-44-3	MEK
2-[(2-chloro-4-iodophenyl)amino]-N-(cyclopropylmethoxy)-3,4-difluorobenzamide	S1020	CI-1040 (PD184352)	FC1=CC=C(C(=O)NOCC2CC2)C(NC2=CC=C(I)C=C2Cl)=C1F	Kina t v2-2_Quad2	A03	478.66	6.54	2	3	1	12	50.36	6	C17H14ClF2IN2O2	212631-79-3	MEK
5-bromo-N-(2,3-dihydroxypropoxy)-3,4-difluoro-2-[(2-fluoro-4-iodophenyl)amino]benzamide	S1568		OCC(O)CONC(=O)C1=C(NC2=CC=C(I)C=C2F)C(F)=C(F)C(Br)=C1	Kina t v2-2_Quad2	A04	561.089	4.74	4	5	1	11.6	90.82	7	C16H13BrF3IN2O4	391210-00-7	MEK
N-[(2R)-2,3-dihydroxypropoxy]-3,4-difluoro-2-[(2-fluoro-4-iodophenyl)amino]benzamide	S1036	PD0325901	OC[C@@H](O)CONC(=O)C1=CC=C(F)C(F)=C1NC1=C(F)C=C(I)C=C1	Kina t v2-2_Quad2	A05	482.193	3.98	4	5	0	11.9	90.82	7	C16H14F3IN2O4	391210-10-9	MEK
2-(2-chlorophenyl)-5,7-dihydroxy-8-[(3S,4R)-3-hydroxy-1-methylpiperidin-4-yl]-4H-chromen-4-one	S1230		CN1CC[C@@H]([C@H](O)C1)C1=C(O)C=C(O)C2=C1OC(=CC2=O)C1=CC=CC=C1Cl	Kina t v2-2_Quad2	A06	401.84	2.48	3	6	0	6.71	90.23	2	C21H20ClNO5	146426-40-6	CDK
(2Z,3Z)-bis({amino[(2-aminophenyl)sulfanyl]methylidene})butanedinitrile; ethanol	S1102		CCO.N\C(SC1=CC=CC=C1N)=C(\C#N)/C(/C#N)=C(\N)SC1=C(N)C=CC=C1	Kina t v2-2_Quad2	A07	426.558	1.95	4	6	0	3.23	151.66	5	C20H22N6OS2	1173097-76-1	MEK
5-[2-tert-butyl-4-(4-fluorophenyl)-1H-imidazol-5-yl]-3-(2,2-dimethylpropyl)-3H-imidazo[4,5-b]pyridin-2-amine; bis(methanesulfonic acid)	S1494		CS(O)(=O)=O.CS(O)(=O)=O.CC(C)(C)CN1C(N)=NC2=CC=C(N=C12)C1=C(N=C(N1)C(C)(C)C)C1=CC=C(F)C=C1	Kina t v2-2_Quad2	A08	612.737	6.04	2	4	2	5.24	85.41	5	C26H37FN6O6S2	862507-23-1	p38 MAPK
3-[3-tert-butyl-1-(4-methylphenyl)-1H-pyrazol-5-yl]-1-{4-[2-(morpholin-4-yl)ethoxy]naphthalen-1-yl}urea	S1574		CC1=CC=C(C=C1)N1N=C(C=C1NC(=O)NC1=C2C=CC=CC2=C(OCCN2CCOCC2)C=C1)C(C)(C)C	Kina t v2-2_Quad2	A09	527.657	6.37	2	5	2	6.78	80.65	8	C31H37N5O3	285983-48-4	p38 MAPK
N-[(3Z)-2-oxo-3-[phenyl({[4-(piperidin-1-ylmethyl)phenyl]amino})methylidene]-2,3-dihydro-1H-indol-5-yl]ethane-1-sulfonamide	S1529		CCS(=O)(=O)NC1=CC=C2NC(=O)\C(=C(/NC3=CC=C(CN4CCCCC4)C=C3)C3=CC=CC=C3)C2=C1	Kina t v2-2_Quad2	A10	516.654	3.21	3	5	1	9.2	90.54	7	C29H32N4O3S	422513-13-1	Aurora
4-[4-(4-fluorophenyl)-2-(4-methanesulfinylphenyl)-1H-imidazol-5-yl]pyridine	559389	EI-286, SB203580, S1076	CS(=O)C1=CC=C(C=C1)C1=NC(=C(N1)C1=CC=NC=C1)C1=CC=C(F)C=C1	Kina t v2-2_Quad2	A11	377.435	3.14	1	3	0	5.16	58.64	4	C21H16FN3OS	152121-47-6	SB 203580, p38 MAPK
2-(2,4-difluorophenyl)-6-[1-(2,6-difluorophenyl)carbamoylamino]pyridine-3-carboxamide	S6005	VX-702	NC(=O)N(C1=NC(=C(C=C1)C(N)=O)C1=C(F)C=C(F)C=C1)C1=C(F)C=CC=C1F	Kina t v2-2_Quad2	B02	404.318	3.23	2	3	0	14	102.31	4	C19H12F4N4O2	479543-46-9, 745833-23-2	p38 MAPK, MAPK (p38MAP)
5-(2,6-dichlorophenyl)-2-[(2,4-difluorophenyl)sulfanyl]-6H-pyrimido[1,6-b]pyridazin-6-one	S1458	VX745	FC1=CC(F)=C(SC2=NN3C=NC(=O)C(=C3C=C2)C2=C(Cl)C=CC=C2Cl)C=C1	Kina t v2-2_Quad2	B03	436.262	4.89	0	4	0	-2.88	45.03	2	C19H9Cl2F2N3OS	209410-46-8	p38 MAPK, MAPK (p38MAP)
2-{4-[(1E)-1-(hydroxyimino)-2,3-dihydro-1H-inden-5-yl]-3-(pyridin-4-yl)-1H-pyrazol-1-yl}ethan-1-ol	S1104		OCCN1C=C(C(=N1)C1=CC=NC=C1)C1=CC=C2C(CC\C2=N/O)=C1	Kina t v2-2_Quad2	B04	334.372	2.05	2	5	0	8.38	83.53	4	C19H18N4O2	905281-76-7	B-Raf
2-(2-amino-3-methoxyphenyl)-4H-chromen-4-one	Lopac 1174	513000, EI-360,P-215, PD 98059, S1177, Tocris 1213	COC1=C(N)C(=CC=C1)C1=CC(=O)C2=C(O1)C=CC=C2	Kina t v2-2_Quad2	B05	267.279	1.98	1	4	0	3.22	61.55	2	C16H13NO3	167869-21-8, [167869-21-8]	PD 98059, MEK, Specific inhibitor of the activation of mitogen-activated protein kina kina (MAPKK)
N-(3-{5-chloro-1H-pyrrolo[2,3-b]pyridine-3-carbonyl}-2,4-difluorophenyl)propane-1-sulfonamide	S1152	PLX4720	CCCS(=O)(=O)NC1=CC=C(F)C(C(=O)C2=CNC3=NC=C(Cl)C=C23)=C1F	Kina t v2-2_Quad2	B06	413.826	2.98	2	4	0	7.17	91.92	5	C17H14ClF2N3O3S	918505-84-7	B-Raf
1-methyl-5-({2-[5-(trifluoromethyl)-1H-imidazol-2-yl]pyridin-4-yl}oxy)-N-[4-(trifluoromethyl)phenyl]-1H-1,3-benzodiazol-2-amine	S2161		CN1C(NC2=CC=C(C=C2)C(F)(F)F)=NC2=CC(OC3=CC=NC(=C3)C3=NC=C(N3)C(F)(F)F)=CC=C12	Kina t v2-2_Quad2	B07	518.414	5.86	2	4	2	6.46	80.65	7	C24H16F6N6O	927880-90-8	VEGFR-PDGFR
14,15-diazatetracyclo[7.6.1.0²,⁷.0¹³,¹⁶]hexadeca-1(16),2(7),3,5,9,11,13-heptaen-8-one	RH 00237	420119, EI-305, Lopac 862, S 5567, SP600125, S1460, Tocris 1496	O=C1C2=CC=CC3=NNC(=C23)C2=C1C=CC=C2	Kina t v2-2_Quad2	B08	220.226	2.71	1	2	0	9.62	45.75	0	C14H8N2O	129-56-6, [129-56-6]	JNK Inhibitor II, lective c-Jun N-terminal kina (c-JNK) inhibitor., JNK
2-{[(1R)-1-[7-methyl-2-(morpholin-4-yl)-4-oxo-4H-pyrido[1,2-a]pyrimidin-9-yl]ethyl]amino}benzoic acid	S1462		C[C@@H](NC1=C(C=CC=C1)C(O)=O)C1=CC(C)=CN2C(=O)C=C(N=C12)N1CCOCC1	Kina t v2-2_Quad2	B09	408.45	2.68	2	7	0	4.68	94.47	5	C22H24N4O4	1173900-33-8	PI3K
(5Z)-5-(quinoxalin-6-ylmethylidene)-1,3-thiazolidine-2,4-dione	528106	A 0233, AS605240, Lopac 1131, S1410	O=C1NC(=O)\C(S1)=C\C1=CC=C2N=CC=NC2=C1	Kina t v2-2_Quad2	B10	257.268	1.18	1	4	0	7.9	71.95	1	C12H7N3O2S	648450-29-7	PI 3-Kg Inhibitor, PI3K, AS605240 is a potent and lective PI3K inhibitor
4-{6-[(4-methanesulfonylpiperazin-1-yl)methyl]-4-(morpholin-4-yl)thieno[3,2-d]pyrimidin-2-yl}-1H-indazole	S1065	GDC-0941	CS(=O)(=O)N1CCN(CC2=CC3=NC(=NC(N4CCOCC4)=C3S2)C2=C3C=NNC3=CC=C2)CC1	Kina t v2-2_Quad2	B11	513.636	2.46	1	8	1	6.26	107.55	4	C23H27N7O3S2	957054-30-7	PI3K
2-(morpholin-4-yl)-8-phenyl-4H-chromen-4-one	440202	ST-420, LY294002, S1105	O=C1C=C(OC2=C1C=CC=C2C1=CC=CC=C1)N1CCOCC1	Kina t v2-2_Quad2	C02	307.343	3.41	0	4	0	15.9	38.77	2	C19H17NO3	154447-36-6	LY 294002, PI 3-K, PI3K
2-({4-amino-1H-pyrazolo[3,4-d]pyrimidin-1-yl}methyl)-5-methyl-3-(2-methylphenyl)-3,4-dihydroquinazolin-4-one	S2207		CC1=CC=CC2=C1C(=O)N(C(CN1N=CC3=C(N)N=CN=C13)=N2)C1=C(C)C=CC=C1	Kina t v2-2_Quad2	C03	397.433	3.01	1	6	0	6.62	102.29	2	C22H19N7O	900185-01-5	PI3K
N-{7,8-dimethoxy-2H,3H-imidazo[1,2-c]quinazolin-5-yl}pyridine-3-carboxamide	S1187	PIK-90	COC1=CC=C2C3=NCCN3C(NC(=O)C3=CC=CN=C3)=NC2=C1OC	Kina t v2-2_Quad2	C04	351.359	1.32	1	7	0	4.64	88.41	3	C18H17N5O3	677338-12-4	PI3K
N-(5-{4-chloro-3-[(2-hydroxyethyl)sulfamoyl]phenyl}-4-methyl-1,3-thiazol-2-yl)acetamide	S1489	PIK-93	CC(=O)NC1=NC(C)=C(S1)C1=CC(=C(Cl)C=C1)S(=O)(=O)NCCO	Kina t v2-2_Quad2	C05	389.878	1.07	3	5	0	8.92	108.39	5	C14H16ClN3O4S2	593960-11-3	PI3K
3-[2,4-diamino-7-(3-hydroxyphenyl)pteridin-6-yl]phenol	S1352	TG100115	NC1=NC(N)=C2N=C(C3=CC(O)=CC=C3)C(=NC2=N1)C1=CC(O)=CC=C1	Kina t v2-2_Quad2	C06	346.343	2.77	4	8	0	9.25	144.06	2	C18H14N6O2	677297-51-7	NULL, PI3K
7-methyl-2-(morpholin-4-yl)-9-[1-(phenylamino)ethyl]-4H-pyrido[1,2-a]pyrimidin-4-one	528113	TGX221, S1169	CC(NC1=CC=CC=C1)C1=CC(C)=CN2C(=O)C=C(N=C12)N1CCOCC1	Kina t v2-2_Quad2	C07	364.441	2.37	1	5	0	4.13	57.17	4	C21H24N4O2	663619-89-4	PI 3-K&beta; Inhibitor VI, TGX-221, PI 3-K? Inhibitor VI, TGX-221, TGX221
N-{3-[(2,1,3-benzothiadiazol-5-yl)amino]quinoxalin-2-yl}-4-methylbenzene-1-sulfonamide	S1118	XL147 (SAR245408)	CC1=CC=C(C=C1)S(=O)(=O)NC1=C(NC2=CC3=NSN=C3C=C2)N=C2C=CC=CC2=N1	Kina t v2-2_Quad2	C08	448.521	5.07	2	7	1	6.17	109.76	4	C21H16N6O2S2	956958-53-5	PI3K
N-[4-({3-[(3,5-dimethoxyphenyl)amino]quinoxalin-2-yl}sulfamoyl)phenyl]-3-methoxy-4-methylbenzamide	S1523		COC1=CC(OC)=CC(NC2=C(NS(=O)(=O)C3=CC=C(NC(=O)C4=CC=C(C)C(OC)=C4)C=C3)N=C3C=CC=CC3=N2)=C1	Kina t v2-2_Quad2	C09	599.657	5.55	3	9	2	6.11	140.77	9	C31H29N5O6S	1123889-87-1	PI3K
1-[bis(morpholin-4-yl)-1,3,5-triazin-2-yl]-2-(difluoromethyl)-1H-1,3-benzodiazole	S1072	ZSTK474	FC(F)C1=NC2=CC=CC=C2N1C1=NC(=NC(=N1)N1CCOCC1)N1CCOCC1	Kina t v2-2_Quad2	C10	417.412	2.74	0	8	0	5.74	81.43	4	C19H21F2N7O2	475110-96-4	PI3K
4-[4-(4-fluorophenyl)-5-(pyridin-4-yl)-1H-imidazol-2-yl]phenol	559388	EI-294, Lopac 723, S 7067, SB 202190, S1077, Tocris 1264	OC1=CC=C(C=C1)C1=NC(=C(N1)C1=CC=NC=C1)C1=CC=C(F)C=C1	Kina t v2-2_Quad2	C11	331.343	4.1	2	3	0	5.22	61.8	3	C20H14FN3O	152121-30-7, [152121-30-7]	p38 MAPK, Highly lective, potent and cell permeable p38 MAP kina inhibitor., SB 202190
(1R,9S,12S,15R,16E,18R,19R,21R,23S,24E,26E,28E,30S,32S,35R)-1,18-dihydroxy-12-[(2S)-1-[(1S,3R,4R)-4-(2-hydroxyethoxy)-3-methoxycyclohexyl]propan-2-yl]-19,30-dimethoxy-15,17,21,23,29,35-hexamethyl-11,36-dioxa-4-azatricyclo[30.3.1.0⁴,⁹]hexatriaconta-16,24,26,28-tetraene-2,3,10,14,20-pentone	S1120		CO[C@@H]1C[C@H](C[C@H](C)[C@@H]2CC(=O)[C@H](C)\C=C(C)\[C@@H](O)[C@@H](OC)C(=O)[C@H](C)C[C@H](C)\C=C\C=C\C=C(C)\[C@H](C[C@@H]3CC[C@@H](C)[C@@](O)(O3)C(=O)C(=O)N3CCCC[C@H]3C(=O)O2)OC)CC[C@H]1OCCO	Kina t v2-2_Quad2	D02	958.224	7.4	3	13	3	9.96	204.66	9	C53H83NO14	159351-69-6	mTOR
(5-{2-[(2R,6S)-2,6-dimethylmorpholin-4-yl]-4-(morpholin-4-yl)pyrido[2,3-d]pyrimidin-7-yl}-2-methoxyphenyl)methanol	S1226	KU0063794	COC1=C(CO)C=C(C=C1)C1=CC=C2C(=N1)N=C(N=C2N1CCOCC1)N1C[C@H](C)O[C@H](C)C1	Kina t v2-2_Quad2	D03	465.545	3.53	1	9	0	2.06	93.07	5	C25H31N5O4	938440-64-3	mTOR
(1R,9S,12S,15R,16E,18R,19R,21R,23S,24E,26E,28E,30S,32S,35R)-1,18-dihydroxy-12-[(2R)-1-[(1S,3R,4R)-4-hydroxy-3-methoxycyclohexyl]propan-2-yl]-19,30-dimethoxy-15,17,21,23,29,35-hexamethyl-11,36-dioxa-4-azatricyclo[30.3.1.0⁴,⁹]hexatriaconta-16,24,26,28-tetraene-2,3,10,14,20-pentone	A-275	S1039	CO[C@@H]1C[C@H](C[C@@H](C)[C@@H]2CC(=O)[C@H](C)\C=C(C)\[C@@H](O)[C@@H](OC)C(=O)[C@H](C)C[C@H](C)\C=C\C=C\C=C(C)\[C@H](C[C@@H]3CC[C@@H](C)[C@@](O)(O3)C(=O)C(=O)N3CCCC[C@H]3C(=O)O2)OC)CC[C@H]1O	Kina t v2-2_Quad2	D04	914.172	7.45	3	12	3	9.96	195.43	6	C51H79NO13	53123-88-9	mTOR
(1R,2R,4S)-4-[(2R)-2-[(1R,9S,12S,15R,16E,18R,19R,21R,23S,24E,26E,28E,30S,32S,35R)-1,18-dihydroxy-19,30-dimethoxy-15,17,21,23,29,35-hexamethyl-2,3,10,14,20-pentaoxo-11,36-dioxa-4-azatricyclo[30.3.1.0⁴,⁹]hexatriaconta-16,24,26,28-tetraen-12-yl]propyl]-2-methoxycyclohexyl 3-hydroxy-2-(hydroxymethyl)-2-methylpropanoate	S1044		CO[C@@H]1C[C@H](C[C@@H](C)[C@@H]2CC(=O)[C@H](C)\C=C(C)\[C@@H](O)[C@@H](OC)C(=O)[C@H](C)C[C@H](C)\C=C\C=C\C=C(C)\[C@H](C[C@@H]3CC[C@@H](C)[C@@](O)(O3)C(=O)C(=O)N3CCCC[C@H]3C(=O)O2)OC)CC[C@H]1OC(=O)C(C)(CO)CO	Kina t v2-2_Quad2	D05	1030.29	7.13	4	14	3	9.96	241.96	11	C56H87NO16	162635-04-3	mTOR
methyl 4-(6-{4-[(methoxycarbonyl)amino]phenyl}-4-(morpholin-4-yl)-1H-pyrazolo[3,4-d]pyrimidin-1-yl)piperidine-1-carboxylate	S1266		COC(=O)NC1=CC=C(C=C1)C1=NC(N2CCOCC2)=C2C=NN(C3CCN(CC3)C(=O)OC)C2=N1	Kina t v2-2_Quad2	D06	495.531	2.62	1	8	0	4.25	123.94	6	C24H29N7O5	1062169-56-5	mTOR
3-(2-{imidazo[1,2-b]pyridazin-3-yl}ethynyl)-4-methyl-N-{4-[(4-methylpiperazin-1-yl)methyl]-3-(trifluoromethyl)phenyl}benzamide	S1490	AP24534	CN1CCN(CC2=C(C=C(NC(=O)C3=CC(C#CC4=CN=C5C=CC=NN45)=C(C)C=C3)C=C2)C(F)(F)F)CC1	Kina t v2-2_Quad2	D07	532.56	4.97	1	5	1	8.03	65.77	7	C29H27F3N6O	943319-70-8	FGFR | FLT-3 | Src-bcr-Abl | VEGFR-, multi kina inhibitor (BCR-ABL, VEGFR, FGFR, Tie2, Flt3)
N'-[(1E)-{6-bromoimidazo[1,2-a]pyridin-3-yl}methylidene]-N,2-dimethyl-5-nitrobenzene-1-sulfonohydrazide hydrochloride	S1205		Cl.CN(\N=C\C1=CN=C2C=CC(Br)=CN12)S(=O)(=O)C1=C(C)C=CC(=C1)N(=O)=O	Kina t v2-2_Quad2	D08	488.743	2.87	0	6	0	5.58	112.86	4	C16H15BrClN5O4S	372196-77-5	PIK75
6-[(2-{[4-(2,4-dichlorophenyl)-5-(4-methyl-1H-imidazol-2-yl)pyrimidin-2-yl]amino}ethyl)amino]pyridine-3-carbonitrile	S1263		CC1=CNC(=N1)C1=CN=C(NCCNC2=CC=C(C=N2)C#N)N=C1C1=CC=C(Cl)C=C1Cl	Kina t v2-2_Quad2	D09	465.338	3.99	3	7	0	5.79	115.2	7	C22H18Cl2N8	252917-06-9	GSK-3
3-(3-oxo-2,3-dihydro-1H-indol-2-ylidene)-2,3-dihydro-1H-indol-2-one	CC-206	S2386	O=C1NC2=C(C=CC=C2)\C1=C1\NC2=CC=CC=C2C1=O	Kina t v2-2_Quad2	D10	262.263	2.43	2	3	0	7.42	58.2	0	C16H10N2O2	479-41-4	GSK-3beta, CDK5, GSK-3
3-(2,4-dichlorophenyl)-4-(1-methyl-1H-indol-3-yl)-2,5-dihydro-1H-pyrrole-2,5-dione	Lopac 1117	S 3442, SB 216763, SB-216763, S1075, Tocris 1616	CN1C=C(C2=CC=CC=C12)C1=C(C(=O)NC1=O)C1=C(Cl)C=C(Cl)C=C1	Kina t v2-2_Quad2	D11	371.217	4.23	1	2	0	9.21	51.1	2	C19H12Cl2N2O2	[280744-09-4], 280744-09-4	GSK-3, Potent, lective, cell permeable inhibitor of glycogen syntheta kina-3 (GSK-3).
2-[(2R,6S)-2,6-dimethylmorpholin-4-yl]-N-{5-[6-(morpholin-4-yl)-4-oxo-4H-pyran-2-yl]-9H-thioxanthen-2-yl}acetamide	S1570		C[C@H]1CN(CC(=O)NC2=CC3=C(SC4=C(C3)C=CC=C4C3=CC(=O)C=C(O3)N3CCOCC3)C=C2)C[C@@H](C)O1	Kina t v2-2_Quad2	E02	547.665	4.04	1	7	1	5.7	80.34	5	C30H33N3O5S	925701-49-1	ATM
8-[4-(1-aminocyclobutyl)phenyl]-9-phenyl-2H,3H-[1,2,4]triazolo[3,4-f]1,6-naphthyridin-3-one dihydrochloride	S1078		Cl.Cl.NC1(CCC1)C1=CC=C(C=C1)C1=NC2=C(C=C1C1=CC=CC=C1)C1=NNC(=O)N1C=C2	Kina t v2-2_Quad2	E03	480.389	3.88	2	4	0	10	83.61	3	C25H23Cl2N5O	1032350-13-2	Akt
(3Z)-3-[({3-[(dimethylamino)methyl]phenyl}amino)(phenyl)methylidene]-N,N-dimethyl-2-oxo-2,3-dihydro-1H-indole-6-carboxamide	S1531		CN(C)CC1=CC=CC(N\C(=C2/C(=O)NC3=CC(=CC=C23)C(=O)N(C)C)C2=CC=CC=C2)=C1	Kina t v2-2_Quad2	E04	440.537	3.09	2	4	0	8.99	64.68	6	C27H28N4O2	1094614-85-3	MEK
4-(4-chlorophenyl)-4-[4-(1H-pyrazol-4-yl)phenyl]piperidine	S1558		ClC1=CC=C(C=C1)C1(CCNCC1)C1=CC=C(C=C1)C1=CNN=C1	Kina t v2-2_Quad2	E05	337.846	4.07	2	2	0	10	40.71	3	C20H20ClN3	857531-00-1	Akt
4-dodecyl-N-(1,3,4-thiadiazol-2-yl)benzene-1-sulfonamide	S1556		CCCCCCCCCCCCC1=CC=C(C=C1)S(=O)(=O)NC1=NN=CS1	Kina t v2-2_Quad2	E06	409.609	6.32	1	4	1	6.56	71.95	13	C20H31N3O2S2	1191951-57-1	Akt | PDK-1
5-chloro-2-N-[(1S)-1-(5-fluoropyrimidin-2-yl)ethyl]-4-N-(5-methyl-1H-pyrazol-3-yl)pyrimidine-2,4-diamine	S2162		C[C@H](NC1=NC=C(Cl)C(NC2=NNC(C)=C2)=N1)C1=NC=C(F)C=N1	Kina t v2-2_Quad2	E07	348.766	2.7	3	7	0	4.9	104.3	5	C14H14ClFN8	935666-88-9	JAK
methyl (1R,9R,11R,12R,19R)-11-(acetyloxy)-12-ethyl-4-[(12S)-16-ethyl-12-(methoxycarbonyl)-1,10-diazatetracyclo[12.3.1.0³,¹¹.0⁴,⁹]octadeca-3(11),4,6,8,15-pentaen-12-yl]-10-hydroxy-5-methoxy-8-methyl-8,16-diazapentacyclo[10.6.1.0¹,⁹.0²,⁷.0¹⁶,¹⁹]nonadeca-2,4,6,13-tetraene-10-carboxylate	S1527		CCC1=CC2CN(C1)CC1=C(NC3=CC=CC=C13)[C@@](C2)(C(=O)OC)C1=C(OC)C=C2N(C)[C@@H]3[C@]4(CCN5CC=C[C@](CC)([C@@H]45)[C@@H](OC(C)=O)C3(O)C(=O)OC)C2=C1	Kina t v2-2_Quad2	E08	778.932	4.65	2	8	1	8.72	133.87	10	C45H54N4O8	71486-22-1	p38 MAPK
N-{3-[(4-chloro-2-fluorophenyl)methyl]-2-methyl-8-(morpholin-4-ylmethyl)imidazo[1,2-b]pyridazin-6-yl}-3-methyl-1H-pyrazol-5-amine	S2179		CC1=NNC(NC2=NN3C(CC4=CC=C(Cl)C=C4F)=C(C)N=C3C(CN3CCOCC3)=C2)=C1	Kina t v2-2_Quad2	E09	469.942	3.67	2	6	0	6.1	83.37	6	C23H25ClFN7O	1229236-86-5	JAK
2-[(6-amino-9H-purin-9-yl)methyl]-5-methyl-3-(2-methylphenyl)-3,4-dihydroquinazolin-4-one	S1268	IC87114	CC1=CC=CC=C1N1C(CN2C=NC3=C(N)N=CN=C23)=NC2=CC=CC(C)=C2C1=O	Kina t v2-2_Quad2	E10	397.433	3.08	1	6	0	5.1	102.29	2	C22H19N7O	371242-69-2	PI3K
3-(1-methyl-1H-indol-3-yl)-4-{1-[1-(pyridin-2-ylmethyl)piperidin-4-yl]-1H-indol-3-yl}-2,5-dihydro-1H-pyrrole-2,5-dione	S1055		CN1C=C(C2=CC=CC=C12)C1=C(C(=O)NC1=O)C1=CN(C2CCN(CC3=CC=CC=N3)CC2)C2=CC=CC=C12	Kina t v2-2_Quad2	E11	515.605	3.85	1	4	1	7.84	72.16	5	C32H29N5O2	170364-57-5	PKC
(2S,3R,4R,6R)-3-methoxy-2-methyl-4-(methylamino)-29-oxa-1,7,17-triazaoctacyclo[12.12.2.1²,⁶.0⁷,²⁸.0⁸,¹³.0¹⁵,¹⁹.0²⁰,²⁷.0²¹,²⁶]nonacosa-8,10,12,14(28),15(19),20(27),21(26),22,24-nonaen-16-one	S1421		CN[C@@H]1C[C@H]2O[C@@](C)([C@@H]1OC)N1C3=C(C=CC=C3)C3=C1C1=C(C4=CC=CC=C4N21)C1=C3CNC1=O	Kina t v2-2_Quad2	F02	466.531	3.97	2	4	0	9.55	69.45	2	C28H26N4O3	62996-74-1	NULL
4-[4-(2H-1,3-benzodioxol-5-yl)-5-(pyridin-2-yl)-1H-imidazol-2-yl]benzamide	Tocris 1614	S1067	NC(=O)C1=CC=C(C=C1)C1=NC(=C(N1)C1=CC=CC=N1)C1=CC=C2OCOC2=C1	Kina t v2-2_Quad2	F03	384.387	3.12	2	5	0	4.36	103.12	4	C22H16N4O3	[301836-41-9], 301836-41-9	TGFbR1, TGF-beta
1-[4-(3-amino-1H-indazol-4-yl)phenyl]-3-(2-fluoro-5-methylphenyl)urea	S1003	ABT-869 (Linifanib, AL-39324, RG3635)	CC1=CC=C(F)C(NC(=O)NC2=CC=C(C=C2)C2=C3C(N)=NNC3=CC=C2)=C1	Kina t v2-2_Quad2	F04	375.399	4.51	4	3	0	10.4	95.83	3	C21H18FN5O	796967-16-3	FLT-3, Multi Kina Inhibitor (Flt3, PDGFR & VEGFR)
6-{4-[(4-ethylpiperazin-1-yl)methyl]phenyl}-N-[(1R)-1-phenylethyl]-7H-pyrrolo[2,3-d]pyrimidin-4-amine	S1486		CCN1CCN(CC2=CC=C(C=C2)C2=CC3=C(N[C@H](C)C4=CC=CC=C4)N=CN=C3N2)CC1	Kina t v2-2_Quad2	F05	440.583	4.44	2	5	0	8.67	60.08	7	C27H32N6	497839-62-0	EGFR(HER)
(2E)-N-{4-[(3-chloro-4-fluorophenyl)amino]-7-[(3S)-oxolan-3-yloxy]quinazolin-6-yl}-4-(dimethylamino)but-2-enamide	S1011	TOVOK (BIBW-2992, Afatinib)	CN(C)C\C=C\C(=O)NC1=CC2=C(NC3=CC(Cl)=C(F)C=C3)N=CN=C2C=C1O[C@H]1CCOC1	Kina t v2-2_Quad2	F06	485.938	3.76	2	7	0	8.81	88.61	8	C24H25ClFN5O3	439081-18-2	EGFR(HER), EGFR/HER2
bis(4-methylbenzene-1-sulfonic acid); N-{3-chloro-4-[(3-fluorophenyl)methoxy]phenyl}-6-(5-{[(2-methanesulfonylethyl)amino]methyl}furan-2-yl)quinazolin-4-amine	S1028		CC1=CC=C(C=C1)S(O)(=O)=O.CC1=CC=C(C=C1)S(O)(=O)=O.CS(=O)(=O)CCNCC1=CC=C(O1)C1=CC=C2N=CN=C(NC3=CC(Cl)=C(OCC4=CC(F)=CC=C4)C=C3)C2=C1	Kina t v2-2_Quad2	F07	925.461	4.64	2	7	1	7.2	106.35	13	C43H42ClFN4O10S3	388082-77-7	EGFR(HER)
4-{[5-amino-1-(2,6-difluorobenzoyl)-1H-1,2,4-triazol-3-yl]amino}benzene-1-sulfonamide	S1249	JNJ7706621	NC1=NC(NC2=CC=C(C=C2)S(N)(=O)=O)=NN1C(=O)C1=C(F)C=CC=C1F	Kina t v2-2_Quad2	F08	394.356	2.28	3	7	0	10.3	145.99	4	C15H12F2N6O3S	443797-96-4	Aurora / CDK, AUR (CDK)
(1R,2R,4S)-4-[(2R)-2-[(1R,9S,12S,15R,16E,18R,19R,21R,23S,24E,26E,28E,30S,32S,35R)-1,18-dihydroxy-19,30-dimethoxy-15,17,21,23,29,35-hexamethyl-2,3,10,14,20-pentaoxo-11,36-dioxa-4-azatricyclo[30.3.1.0⁴,⁹]hexatriaconta-16,24,26,28-tetraen-12-yl]propyl]-2-methoxycyclohexyl dimethylphosphinate	S1022		CO[C@@H]1C[C@H](C[C@@H](C)[C@@H]2CC(=O)[C@H](C)\C=C(C)\[C@@H](O)[C@@H](OC)C(=O)[C@H](C)C[C@H](C)\C=C\C=C\C=C(C)\[C@H](C[C@@H]3CC[C@@H](C)[C@@](O)(O3)C(=O)C(=O)N3CCCC[C@H]3C(=O)O2)OC)CC[C@H]1OP(C)(C)=O	Kina t v2-2_Quad2	F09	990.206	7.39	2	12	3	9.96	201.5	8	C53H84NO14P	572924-54-0	mTOR
2-methyl-2-{4-[3-methyl-2-oxo-8-(quinolin-3-yl)-1H,2H,3H-imidazo[4,5-c]quinolin-1-yl]phenyl}propanenitrile	S1009	BEZ-235 (NVP-BEZ235)	CN1C(=O)N(C2=C1C=NC1=CC=C(C=C21)C1=CN=C2C=CC=CC2=C1)C1=CC=C(C=C1)C(C)(C)C#N	Kina t v2-2_Quad2	F10	469.536	5.65	0	4	1	4.07	73.12	3	C30H23N5O	915019-65-7	mTOR, PI3K, mTOR
(5Z)-5-{[4-(pyridin-4-yl)quinolin-6-yl]methylidene}-1,3-thiazolidine-2,4-dione	S1360		O=C1NC(=O)\C(S1)=C\C1=CC=C2N=CC=C(C3=CC=NC=C3)C2=C1	Kina t v2-2_Quad2	F11	333.364	2.44	1	4	0	7.9	71.95	2	C18H11N3O2S	958852-01-1	mTOR
N-[(2R)-1,4-dioxan-2-ylmethyl]-N-methyl{[5-(1-methyl-1H-pyrazol-4-yl)-2-oxo-7-azatricyclo[9.4.0.0³,⁸]pentadeca-1(11),3(8),4,6,9,12,14-heptaen-14-yl]amino}sulfonamide	MK-2461	S2774	CN(C[C@@H]1COCCO1)S(=O)(=O)NC1=CC2=C(C=C1)C=CC1=C(C=C(C=N1)C1=CN(C)N=C1)C2=O	Kina t v2-2_Quad2	G02	495.551	1.05	1	8	0	10.5	115.65	4	C24H25N5O5S	917879-39-1, 1196681-15-8, 1170702-87-0 (sodium salt)	c-Met, FGFR, PDGFR
8-[3,5-difluoro-4-(morpholin-4-ylmethyl)phenyl]-2-[1-(piperidin-4-yl)-1H-pyrazol-4-yl]quinoxaline dihydrochloride	NVP-BSK805	S2686	Cl.Cl.FC1=CC(=CC(F)=C1CN1CCOCC1)C1=C2N=C(C=NC2=CC=C1)C1=CN(N=C1)C1CCNCC1	Kina t v2-2_Quad2	G03	563.47	3.06	1	6	1	10.1	68.1	5	C27H30Cl2F2N6O	1092499-93-8 (free ba)	JAK
2-amino-N-{4-[5-(phenanthren-2-yl)-3-(trifluoromethyl)-1H-pyrazol-1-yl]phenyl}acetamide	OSU-03012	S1106	NCC(=O)NC1=CC=C(C=C1)N1N=C(C=C1C1=CC=C2C(C=CC3=CC=CC=C23)=C1)C(F)(F)F	Kina t v2-2_Quad2	G04	460.45	5.18	2	3	1	7.98	72.94	5	C26H19F3N4O	742112-33-0	PDK-1
N-{2-[(1R,8S)-4-{[4-(cyclobutylamino)-5-(trifluoromethyl)pyrimidin-2-yl]amino}-11-azatricyclo[6.2.1.0²,⁷]undeca-2(7),3,5-trien-11-yl]-2-oxoethyl}acetamide	PF-03814735	S2725	CC(=O)NCC(=O)N1[C@H]2CC[C@@H]1C1=C2C=CC(NC2=NC(NC3CCC3)=C(C=N2)C(F)(F)F)=C1	Kina t v2-2_Quad2	G05	474.479	2.36	3	6	0	4.87	99.25	7	C23H25F3N6O2	942487-16-3	Aurora Kina, FAK
2-(pyridin-4-yl)-1H,4H,5H,6H,7H-pyrrolo[3,2-c]pyridin-4-one	217707	PHA-767491, S2742	O=C1NCCC2=C1C=C(N2)C1=CC=NC=C1	Kina t v2-2_Quad2	G06	213.235	0.21	2	2	0	5.14	57.78	1	C12H11N3O	845714-00-3, 942425-68-5 (HCl), 845714-00-3	Cdc7/Cdk9 Inhibitor, CDK
2-[4-amino-1-(propan-2-yl)-1H-pyrazolo[3,4-d]pyrimidin-3-yl]-1H-indol-5-ol	PP242	S2218	CC(C)N1N=C(C2=CC3=CC(O)=CC=C3N2)C2=C(N)N=CN=C12	Kina t v2-2_Quad2	G07	308.338	2.15	3	5	0	6.55	105.64	2	C16H16N6O	1092351-67-1, 1173019-76-5 (H2O)	mTOR
3-[(2R)-2,3-dihydroxypropyl]-6-fluoro-5-[(2-fluoro-4-iodophenyl)amino]-8-methyl-3H,4H,7H,8H-pyrido[2,3-d]pyrimidine-4,7-dione	TAK-733	S2617	CN1C(=O)C(F)=C(NC2=CC=C(I)C=C2F)C2=C1N=CN(C[C@@H](O)CO)C2=O	Kina t v2-2_Quad2	G08	504.227	0.38	3	6	1	10.5	105.47	5	C17H15F2IN4O4	1035555-63-5	MEK
4-[2-(4-methanesulfinylphenyl)-5-(6-methoxynaphthalen-2-yl)-1H-imidazol-4-yl]pyridine	Tie2 kina inhibitor	S1577	COC1=CC=C2C=C(C=CC2=C1)C1=C(N=C(N1)C1=CC=C(C=C1)S(C)=O)C1=CC=NC=C1	Kina t v2-2_Quad2	G09	439.529	3.83	1	4	0	4.9	67.87	5	C26H21N3O2S	948557-43-5	Tie-2
5-[4-(morpholin-4-yl)-1-[1-(pyridin-3-ylmethyl)piperidin-4-yl]-1H-pyrazolo[3,4-d]pyrimidin-6-yl]-1H-indole	WAY-600	S2689	C(N1CCC(CC1)N1N=CC2=C(N=C(N=C12)C1=CC=C2NC=CC2=C1)N1CCOCC1)C1=CN=CC=C1	Kina t v2-2_Quad2	G10	494.591	3.37	1	7	0	8.34	87.99	5	C28H30N8O	1062159-35-6	mTOR
methyl N-{4-[4-(morpholin-4-yl)-1-[1-(pyridin-3-ylmethyl)piperidin-4-yl]-1H-pyrazolo[3,4-d]pyrimidin-6-yl]phenyl}carbamate	WYE-687	S2668	COC(=O)NC1=CC=C(C=C1)C1=NC(N2CCOCC2)=C2C=NN(C3CCN(CC4=CC=CN=C4)CC3)C2=N1	Kina t v2-2_Quad2	G11	528.606	3.19	1	9	1	8.34	110.53	7	C28H32N8O3	1062161-90-3, 1198178-23-2 (HCl)	mTOR
(1r,4r)-4-(3-chloro-2-fluorophenoxy)-1-({6-[(1,3-thiazol-2-yl)amino]pyridin-2-yl}methyl)cyclohexane-1-carboxylic acid	MK-5108 (VX-689)	S2770	OC(=O)[C@@]1(CC2=CC=CC(NC3=NC=CS3)=N2)CC[C@@H](CC1)OC1=C(F)C(Cl)=CC=C1	Kina t v2-2_Quad2	H02	461.937	5.04	2	6	1	4	84.34	7	C22H21ClFN3O3S	1010085-13-8	Aurora Kina
6-{[6-(1-methyl-1H-pyrazol-4-yl)imidazo[1,2-b]pyridazin-3-yl]methyl}quinoline	NVP-BVU972	S2761	CN1C=C(C=N1)C1=NN2C(CC3=CC=C4N=CC=CC4=C3)=CN=C2C=C1	Kina t v2-2_Quad2	H03	340.381	3.13	0	4	0	4.61	60.9	3	C20H16N6	1185763-69-2	c-Met
8-(1-hydroxyethyl)-2-methoxy-3-[(4-methoxyphenyl)methoxy]-6H-benzo[c]chromen-6-one	Palomid 529	S2238	COC1=CC=C(COC2=C(OC)C=C3C(OC(=O)C4=C3C=CC(=C4)C(C)O)=C2)C=C1	Kina t v2-2_Quad2	H04	406.428	3.83	1	5	0	14.6	74.22	6	C24H22O6	914913-88-5	mTOR
2-amino-6-(6-methoxypyridin-3-yl)-4-methyl-8-[(1r,4r)-4-(2-hydroxyethoxy)cyclohexyl]-7H,8H-pyrido[2,3-d]pyrimidin-7-one	PF-04691502	S2743	COC1=NC=C(C=C1)C1=CC2=C(C)N=C(N)N=C2N([C@H]2CC[C@@H](CC2)OCCO)C1=O	Kina t v2-2_Quad2	H05	425.481	1.37	2	8	0	3.66	123.69	6	C22H27N5O4	1013101-36-4	mTOR, PI3K, Akt
N,1,4,4-tetramethyl-8-{[4-(4-methylpiperazin-1-yl)phenyl]amino}-1H,4H,5H-pyrazolo[4,3-h]quinazoline-3-carboxamide	PHA-848125	S2751	CNC(=O)C1=NN(C)C2=C1C(C)(C)CC1=CN=C(NC3=CC=C(C=C3)N3CCN(C)CC3)N=C21	Kina t v2-2_Quad2	H06	460.575	3.11	2	7	0	7.96	91.21	4	C25H32N8O	802539-81-7, 802540-32-5 (3HCl), 1253645-38-3 (Maleic acid)	CDK
5-({2-[5-(trifluoromethyl)-1H-imidazol-2-yl]pyridin-4-yl}oxy)-N-[4-(trifluoromethyl)phenyl]-1H-1,3-benzodiazol-2-amine	Raf265 derivative	S2200	FC(F)(F)C1=CN=C(N1)C1=CC(OC2=CC=C3NC(NC4=CC=C(C=C4)C(F)(F)F)=NC3=C2)=CC=N1	Kina t v2-2_Quad2	H07	504.387	5.53	3	4	2	6.6	91.51	7	C23H14F6N6O	N/A	VEGFR, Raf
5-[3-(ethanesulfonyl)phenyl]-3,8-dimethyl-N-(1-methylpiperidin-4-yl)-9H-pyrido[2,3-b]indole-7-carboxamide	TAK-901	S2718	CCS(=O)(=O)C1=CC=CC(=C1)C1=CC(C(=O)NC2CCN(C)CC2)=C(C)C2=C1C1=C(N2)N=CC(C)=C1	Kina t v2-2_Quad2	H08	504.644	3.37	2	5	1	8.54	95.16	5	C28H32N4O3S	934541-31-8, 934542-50-4 (HCl), 1020203-96-6 (Fumaric acid), 1020203-86-4 (benzenesulfonate)	Aurora Kina
1-[4-(4-propanoylpiperazin-1-yl)-3-(trifluoromethyl)phenyl]-9-(quinolin-3-yl)-1H,2H-benzo[h]1,6-naphthyridin-2-one	Torin 1	S2827	CCC(=O)N1CCN(CC1)C1=C(C=C(C=C1)N1C(=O)C=CC2=CN=C3C=CC(=CC3=C12)C1=CN=C2C=CC=CC2=C1)C(F)(F)F	Kina t v2-2_Quad2	H09	607.624	5.84	0	5	2	4.15	69.64	5	C35H28F3N5O2	1222998-36-8	mTOR
2-bromo-4-[(6,7-dimethoxyquinazolin-4-yl)amino]phenol	420104	S2867, WHI-P154	COC1=C(OC)C=C2C(NC3=CC(Br)=C(O)C=C3)=NC=NC2=C1	Kina t v2-2_Quad2	H10	376.205	3.61	2	6	0	8.97	76.5	4	C16H14BrN3O3	211555-04-3, 211555-04-3, 296234-84-9 (HCl)	JAK3 Inhibitor II, JAK, EGFR
3-(dimethylamino)-N-[3-(4-hydroxybenzamido)-4-methylphenyl]benzamide	EI-298	S2720, Tocris 1321, ZM 336372	CN(C)C1=CC(=CC=C1)C(=O)NC1=CC(NC(=O)C2=CC=C(O)C=C2)=C(C)C=C1	Kina t v2-2_Quad2	H11	389.447	4.47	3	4	0	8.61	81.67	5	C23H23N3O3	208260-29-1, [208260-29-1]	cRAF, Raf
4-{6-[4-(piperazin-1-yl)phenyl]pyrazolo[1,5-a]pyrimidin-3-yl}quinoline	LDN193189	S2618	C1CN(CCN1)C1=CC=C(C=C1)C1=CN2N=CC(=C2N=C1)C1=C2C=CC=CC2=NC=C1	Kina t v2-2_Quad3	A02	406.482	3.68	1	5	0	8.87	58.35	3	C25H22N6	1062368-24-4, 1062368-62-0 (HCl)	TGF-beta/Smad
4-{[13-chloro-10-(2,6-difluorophenyl)-3,5,9-triazatricyclo[9.4.0.0²,⁷]pentadeca-1(15),2,4,6,9,11,13-heptaen-4-yl]amino}benzoic acid	MLN8054	S1100	OC(=O)C1=CC=C(NC2=NC=C3CN=C(C4=CC(Cl)=CC=C4C3=N2)C2=C(F)C=CC=C2F)C=C1	Kina t v2-2_Quad3	A03	476.862	6.07	2	6	1	4.59	87.47	4	C25H15ClF2N4O2	869363-13-3, 869366-15-4 (sodium salt)	Aurora Kina
2-[(5-chloro-2-{[2-methoxy-4-(morpholin-4-yl)phenyl]amino}pyrimidin-4-yl)amino]-N-methylbenzamide	NVP-TAE226	S2820	CNC(=O)C1=C(NC2=C(Cl)C=NC(NC3=C(OC)C=C(C=C3)N3CCOCC3)=N2)C=CC=C1	Kina t v2-2_Quad3	A04	468.936	4.91	3	8	0	4.02	100.64	7	C23H25ClN6O3	761437-28-9	FAK
1-{3-[4-amino-3-(4-phenoxyphenyl)-1H-pyrazolo[3,4-d]pyrimidin-1-yl]piperidin-1-yl}prop-2-en-1-one	PCI-32765 (Ibrutinib)	S2680	NC1=C2C(=NC=N1)N(N=C2C1=CC=C(OC2=CC=CC=C2)C=C1)C1CCCN(C1)C(=O)C=C	Kina t v2-2_Quad3	A05	440.497	3.63	1	5	0	6.58	99.16	5	C25H24N6O2	936563-96-1	Src
1-{4-[bis(morpholin-4-yl)-1,3,5-triazin-2-yl]phenyl}-3-{4-[4-(dimethylamino)piperidine-1-carbonyl]phenyl}urea	PF-05212384 (PKI-587)	S2628	CN(C)C1CCN(CC1)C(=O)C1=CC=C(NC(=O)NC2=CC=C(C=C2)C2=NC(=NC(=N2)N2CCOCC2)N2CCOCC2)C=C1	Kina t v2-2_Quad3	A06	615.726	3.65	2	10	1	9.67	128.29	7	C32H41N9O4	1197160-78-3	mTOR, PI3K
1-carbamimidamido-N-(2-phenylethyl)methanimidamide hydrochloride	PHENFORMIN HYDROCHLORIDE	S2542	Cl.NC(=N)NC(=N)NCCC1=CC=CC=C1	Kina t v2-2_Quad3	A07	241.721	0.83	5	5	0	12	97.78	3	C10H16ClN5	834-28-6	AMPK
2-amino-1-ethyl-7-[(3R)-3-hydroxy-4-methoxy-3-methylbut-1-yn-1-yl]-N-methyl-4-oxo-1,4-dihydro-1,8-naphthyridine-3-carboxamide	SAR131675	S2842	CCN1C(N)=C(C(=O)NC)C(=O)C2=C1N=C(C=C2)C#C[C@@](C)(O)COC	Kina t v2-2_Quad3	A08	358.392	0.41	3	7	0	12.5	117.78	6	C18H22N4O4	N/A	VEGFR
4-[({4-[(4-chlorophenyl)amino]furo[2,3-d]pyridazin-7-yl}oxy)methyl]-N-methylpyridine-2-carboxamide	Telatinib (BAY 57-9352)	S2231	CNC(=O)C1=CC(COC2=C3OC=CC3=C(NC3=CC=C(Cl)C=C3)N=N2)=CC=N1	Kina t v2-2_Quad3	A09	409.826	2.98	2	6	0	1.13	102.17	6	C20H16ClN5O3	332012-40-5, 332013-24-8 (4-methylbenzenesulfonate), 332013-28-2 (2HCl)	VEGFR, PDGFR, c-Kit
9-(6-aminopyridin-3-yl)-1-[3-(trifluoromethyl)phenyl]-1H,2H-benzo[h]1,6-naphthyridin-2-one	Torin 2	S2817	NC1=NC=C(C=C1)C1=CC2=C3N(C(=O)C=CC3=CN=C2C=C1)C1=CC(=CC=C1)C(F)(F)F	Kina t v2-2_Quad3	A10	432.397	4.35	1	4	0	6.33	72.11	3	C24H15F3N4O	1223001-51-1	mTOR
(2E)-3-(6-bromopyridin-2-yl)-2-cyano-N-[(1S)-1-phenylethyl]prop-2-enamide	WP1066	S2796	C[C@H](NC(=O)C(=C\C1=CC=CC(Br)=N1)\C#N)C1=CC=CC=C1	Kina t v2-2_Quad3	A11	356.217	3.5	1	3	0	7.39	65.78	4	C17H14BrN3O	857064-38-1	JAK
3-[8-amino-1-(2-phenylquinolin-7-yl)imidazo[1,5-a]pyrazin-3-yl]-1-methylcyclobutan-1-ol	Linsitinib (OSI-906)	S1091	C[C@@]1(O)CC(C1)C1=NC(=C2N1C=CN=C2N)C1=CC=C2C=CC(=NC2=C1)C1=CC=CC=C1	Kina t v2-2_Quad3	B02	421.494	3.42	2	5	0	6.02	89.33	3	C26H23N5O	867160-71-2	IGF-1R
(2Z)-but-2-enedioic acid; 8-(6-methoxypyridin-3-yl)-3-methyl-1-[4-(piperazin-1-yl)-3-(trifluoromethyl)phenyl]-1H,2H,3H-imidazo[4,5-c]quinolin-2-one	NVP-BGT226	S2749	OC(=O)\C=C/C(O)=O.COC1=NC=C(C=C1)C1=CC2=C3N(C(=O)N(C)C3=CN=C2C=C1)C1=CC(=C(C=C1)N1CCNCC1)C(F)(F)F	Kina t v2-2_Quad3	B03	650.604	4.37	1	6	1	8.82	73.83	7	C32H29F3N6O6	1245537-68-1, 915020-55-2 (free ba)	PI3K, mTOR
(1r,4r)-4-[4-amino-5-(7-methoxy-1H-indol-2-yl)imidazo[4,3-f][1,2,4]triazin-7-yl]cyclohexane-1-carboxylic acid	OSI-027	S2624	COC1=C2NC(=CC2=CC=C1)C1=C2N(N=CN=C2N)C(=N1)[C@H]1CC[C@@H](CC1)C(O)=O	Kina t v2-2_Quad3	B04	406.438	2.48	3	7	0	3.82	131.42	4	C21H22N6O3	936890-98-1, 1187559-66-5 (sodium salt)	mTOR
3-tert-butyl-1-(2-{[4-(diethylamino)butyl]amino}-6-(3,5-dimethoxyphenyl)pyrido[2,3-d]pyrimidin-7-yl)urea	PD173074	S1264	CCN(CC)CCCCNC1=NC=C2C=C(C(NC(=O)NC(C)(C)C)=NC2=N1)C1=CC(OC)=CC(OC)=C1	Kina t v2-2_Quad3	B05	523.67	3.91	3	8	1	10.3	113.53	13	C28H41N7O3	219580-11-7	FGFR, VEGFR
3-{3-bromo-4-[(2,4-difluorophenyl)methoxy]-6-methyl-2-oxo-1,2-dihydropyridin-1-yl}-N,4-dimethylbenzamide	PH-797804	S2726	CNC(=O)C1=CC(N2C(C)=CC(OCC3=C(F)C=C(F)C=C3)=C(Br)C2=O)=C(C)C=C1	Kina t v2-2_Quad3	B06	477.299	4.24	1	3	0	14.8	58.64	4	C22H19BrF2N2O3	586379-66-0, 1073667-47-6	p38 MAPK
3-{4-[3-ethyl-7-(morpholin-4-yl)-3H-[1,2,3]triazolo[4,5-d]pyrimidin-5-yl]phenyl}-1-[4-(4-methylpiperazine-1-carbonyl)phenyl]urea	PKI-402	S2739	CCN1N=NC2=C(N=C(N=C12)C1=CC=C(NC(=O)NC2=CC=C(C=C2)C(=O)N2CCN(C)CC2)C=C1)N1CCOCC1	Kina t v2-2_Quad3	B07	570.646	3.38	2	9	1	6.85	133.64	6	C29H34N10O3	1173204-81-3, 1173204-82-4 (XHCl)	PI3K
6-bromo-3-(1-methyl-1H-pyrazol-4-yl)-5-(piperidin-3-yl)pyrazolo[1,5-a]pyrimidin-7-amine	SCH 900776	S2735	CN1C=C(C=N1)C1=C2N=C(C3CCCNC3)C(Br)=C(N)N2N=C1	Kina t v2-2_Quad3	B08	376.254	1.15	2	5	0	9.57	86.06	2	C15H18BrN7	891494-63-6	Chk, CDK
N-benzyl-2-[(pyrimidin-4-yl)amino]-1,3-thiazole-4-carboxamide	Thiazovivin	S1459	O=C(NCC1=CC=CC=C1)C1=CSC(NC2=CC=NC=N2)=N1	Kina t v2-2_Quad3	B09	311.362	2.61	2	5	0	8.74	79.8	5	C15H13N5OS	1226056-71-8, 1228446-06-7 (TFA)	ROCK
2-(carbamoylamino)-5-(4-fluorophenyl)thiophene-3-carboxamide	401481	S2824, TPCA-1, Tocris 2559	NC(=O)NC1=C(C=C(S1)C1=CC=C(F)C=C1)C(N)=O	Kina t v2-2_Quad3	B10	279.29	2.11	3	2	0	10.2	98.21	3	C12H10FN3O2S	507475-17-4, [507475-17-4]	IKK-2 Inhibitor IV, IKK
(2E)-3-(6-bromopyridin-2-yl)-2-cyano-N-[(1S)-1-phenylbutyl]prop-2-enamide	WP1130	S2243	CCC[C@H](NC(=O)C(=C\C1=CC=CC(Br)=N1)\C#N)C1=CC=CC=C1	Kina t v2-2_Quad3	B11	384.27	4.46	1	3	0	7.41	65.78	6	C19H18BrN3O	856243-80-6	DUB, Bcr-Abl
1-{5-bromo-4-methyl-2-[(2S)-morpholin-2-ylmethoxy]phenyl}-3-(5-methylpyrazin-2-yl)urea	LY2603618 (IC-83)	S2626	CC1=CN=C(NC(=O)NC2=CC(Br)=C(C)C=C2OC[C@@H]2CNCCO2)C=N1	Kina t v2-2_Quad3	C02	436.303	2.01	3	6	0	8.19	97.4	5	C18H22BrN5O3	911222-45-2	Chk
4-methyl-3-{[1-methyl-6-(pyridin-3-yl)-1H-pyrazolo[3,4-d]pyrimidin-4-yl]amino}-N-[3-(trifluoromethyl)phenyl]benzamide	NVP-BHG712	S2202	CN1N=CC2=C(NC3=CC(=CC=C3C)C(=O)NC3=CC(=CC=C3)C(F)(F)F)N=C(N=C12)C1=CN=CC=C1	Kina t v2-2_Quad3	C03	503.478	5.32	2	6	2	3.82	97.62	6	C26H20F3N7O	940310-85-0	VEGFR, Src, Raf, Bcr-Abl
2-({4-[(3-ethynylphenyl)amino]-7-(2-methoxyethoxy)quinazolin-6-yl}oxy)ethan-1-ol hydrochloride	OSI-420 (Desmethyl Erlotinib)	S2205	Cl.COCCOC1=CC2=NC=NC(NC3=CC=CC(=C3)C#C)=C2C=C1OCCO	Kina t v2-2_Quad3	C04	415.87	2.56	2	7	0	4.59	85.73	9	C21H22ClN3O4	183320-51-6, 183321-86-0 (free ba)	EGFR
{[(1,1-dimethylpiperidin-1-ium-4-yl)oxy](octadecyloxy)phosphoryl}-λ³-oxidanediide	Perifosine	S1037	CCCCCCCCCCCCCCCCCCOP([O--])(=O)OC1CC[N+](C)(C)CC1	Kina t v2-2_Quad3	C05	461.659		0	0	0		58.59	20	C25H52NO4P	157716-52-4	Akt, PI3K
(3Z)-5-[(2,6-dichlorophenyl)methanesulfonyl]-3-({3,5-dimethyl-4-[(2R)-2-(pyrrolidin-1-ylmethyl)pyrrolidine-1-carbonyl]-1H-pyrrol-2-yl}methylidene)-2,3-dihydro-1H-indol-2-one	Tocris 2693	PHA-665752, S1070	CC1=C(C(=O)N2CCC[C@@H]2CN2CCCC2)C(C)=C(N1)\C=C1/C(=O)NC2=C1C=C(C=C2)S(=O)(=O)CC1=C(Cl)C=CC=C1Cl	Kina t v2-2_Quad3	C06	641.608	4.98	2	5	1	8.97	102.58	7	C32H34Cl2N4O4S	[477575-56-7], 477575-56-7, 1262750-60-6(HCl)	cMET, c-Met
1-cyclopentyl-3-{1H-pyrrolo[2,3-b]pyridin-5-yl}-1H-pyrazolo[3,4-d]pyrimidin-4-amine	PP-121	S2622	NC1=C2C(=NC=N1)N(N=C2C1=CN=C2NC=CC2=C1)C1CCCC1	Kina t v2-2_Quad3	C07	319.364	2.27	2	5	0	6.57	98.3	2	C17H17N7	1092788-83-4	DNA-PK, mTOR, PDGF
N-{2-[4-({3-chloro-4-[3-(trifluoromethyl)phenoxy]phenyl}amino)-5H-pyrrolo[3,2-d]pyrimidin-5-yl]ethyl}-3-hydroxy-3-methylbutanamide	TAK-285	S2784	CC(C)(O)CC(=O)NCCN1C=CC2=NC=NC(NC3=CC=C(OC4=CC=CC(=C4)C(F)(F)F)C(Cl)=C3)=C12	Kina t v2-2_Quad3	C08	547.957	4.91	3	5	1	5.6	101.3	10	C26H25ClF3N5O3	871026-44-7, 871027-78-0 (methanesulfonate)	EGFR, HER2
4-benzyl-2-(naphthalen-1-yl)-1,2,4-thiadiazolidine-3,5-dione	Tideglusib	S2823	O=C1SN(C(=O)N1CC1=CC=CC=C1)C1=C2C=CC=CC2=CC=C1	Kina t v2-2_Quad3	C09	334.392	4.72	0	2	0		40.62	3	C19H14N2O2S	865854-05-3	GSK-3
N-{3-[5-(4-chlorophenyl)-1H-pyrrolo[2,3-b]pyridine-3-carbonyl]-2,4-difluorophenyl}propane-1-sulfonamide	NSC 761431	S1267, Vemurafenib (PLX4032)	CCCS(=O)(=O)NC1=CC=C(F)C(C(=O)C2=CNC3=NC=C(C=C23)C2=CC=C(Cl)C=C2)=C1F	Kina t v2-2_Quad3	C10	489.922	4.62	2	4	0	7.17	91.92	6	C23H18ClF2N3O3S	918504-65-1	Raf
1-[4-(1-{1,4-dioxaspiro[4.5]decan-8-yl}-4-{8-oxa-3-azabicyclo[3.2.1]octan-3-yl}-1H-pyrazolo[3,4-d]pyrimidin-6-yl)phenyl]-3-methylurea	WYE-125132	S2661	CNC(=O)NC1=CC=C(C=C1)C1=NC(N2CC3CCC(C2)O3)=C2C=NN(C3CCC4(CC3)OCCO4)C2=N1	Kina t v2-2_Quad3	C11	519.595	3.45	2	8	1	4.25	115.66	4	C27H33N7O4	1144068-46-1	mTOR
3-(2,4-diaminopteridin-6-yl)phenol	TG 100713	S2870	NC1=NC(N)=C2N=C(C=NC2=N1)C1=CC=CC(O)=C1	Kina t v2-2_Quad3	D02	254.247	1.05	3	7	0	9.57	123.83	1	C12H10N6O	925705-73-3	PI3K
1-(2-hydroxy-2-methylpropyl)-N-{5-[(7-methoxyquinolin-4-yl)oxy]pyridin-2-yl}-5-methyl-3-oxo-2-phenyl-2,3-dihydro-1H-pyrazole-4-carboxamide	AMG458	S2747	COC1=CC=C2C(OC3=CC=C(NC(=O)C4=C(C)N(CC(C)(C)O)N(C4=O)C4=CC=CC=C4)N=C3)=CC=NC2=C1	Kina t v2-2_Quad3	D03	539.582	3.12	2	7	1	5.66	117.12	8	C30H29N5O5	913376-83-7	c-Met
4-methylbenzene-1-sulfonic acid; N-[4-({3-chloro-4-[(3-fluorophenyl)methoxy]phenyl}amino)quinazolin-6-yl]prop-2-enamide	AST-1306	S2185	CC1=CC=C(C=C1)S(O)(=O)=O.FC1=CC=CC(COC2=C(Cl)C=C(NC3=C4C=C(NC(=O)C=C)C=CC4=NC=N3)C=C2)=C1	Kina t v2-2_Quad3	D04	621.078	5.77	2	5	2	3.97	76.14	8	C31H26ClFN4O5S	1050500-29-2, 897383-62-9 (free ba)	EGFR
(5-{2,4-bis[(3S)-3-methylmorpholin-4-yl]pyrido[2,3-d]pyrimidin-7-yl}-2-methoxyphenyl)methanol	AZD8055	S1555	COC1=C(CO)C=C(C=C1)C1=CC=C2C(=N1)N=C(N=C2N1CCOC[C@@H]1C)N1CCOC[C@@H]1C	Kina t v2-2_Quad3	D05	465.545	3.53	1	9	0	2	93.07	5	C25H31N5O4	1009298-09-2, 1201799-04-3 (D(-)-Tartaric Acid), 1201799-05-4 (Fumaric acid)	mTOR
5-[2,6-bis(morpholin-4-yl)pyrimidin-4-yl]-4-(trifluoromethyl)pyridin-2-amine	BKM120 (NVP-BKM120)	S2247	NC1=CC(=C(C=N1)C1=CC(=NC(=N1)N1CCOCC1)N1CCOCC1)C(F)(F)F	Kina t v2-2_Quad3	D06	410.394	2.56	1	8	0	5.94	89.63	4	C18H21F3N6O2	944396-07-0, 1312445-63-8 (HCl), 1370351-44-2 (0.5H2O)	PI3K
(5E)-5-{[5-(4-fluorophenyl)furan-2-yl]methylidene}-1,3-thiazolidine-2,4-dione	CAY10505	S2682	FC1=CC=C(C=C1)C1=CC=C(O1)\C=C1\SC(=O)NC1=O	Kina t v2-2_Quad3	D07	289.282	2.62	1	2	0	7.89	59.31	2	C14H8FNO3S	1218777-13-9	PI3K
4-{[(3S)-1-azabicyclo[2.2.2]octan-3-yl]amino}-3-(1H-1,3-benzodiazol-2-yl)-6-chloro-1,2-dihydroquinolin-2-one	CHIR-124	S2683	ClC1=CC2=C(NC(=O)C(C3=NC4=CC=CC=C4N3)=C2N[C@@H]2CN3CCC2CC3)C=C1	Kina t v2-2_Quad3	D08	419.907	2.55	3	4	0	7.88	73.05	3	C23H22ClN5O	405168-58-3	Chk
(2E)-N-{4-[(3-chloro-4-fluorophenyl)amino]-7-methoxyquinazolin-6-yl}-4-(piperidin-1-yl)but-2-enamide	Dacomitinib (PF299804, PF-00299804)	S2727	COC1=C(NC(=O)\C=C\CN2CCCCC2)C=C2C(NC3=CC=C(F)C(Cl)=C3)=NC=NC2=C1	Kina t v2-2_Quad3	D09	469.939	4.71	2	6	0	8.55	79.38	7	C24H25ClFN5O2	1110813-31-4, 1042385-75-0 (H2O)	EGFR
(2S)-1-(4-{[2-(2-aminopyrimidin-5-yl)-7-methyl-4-(morpholin-4-yl)thieno[3,2-d]pyrimidin-6-yl]methyl}piperazin-1-yl)-2-hydroxypropan-1-one	GDC-0980 (RG7422)	S2696	C[C@H](O)C(=O)N1CCN(CC2=C(C)C3=NC(=NC(N4CCOCC4)=C3S2)C2=CN=C(N)N=C2)CC1	Kina t v2-2_Quad3	D10	498.601	1.52	2	10	0	7.05	133.83	5	C23H30N8O3S	1032754-93-0, 1309043-78-4, 1309384-87-9	mTOR, PI3K
N-(2,6-difluorophenyl)-5-{3-[2-({5-ethyl-4-[4-(4-methanesulfonylpiperazin-1-yl)piperidin-1-yl]-2-methoxyphenyl}amino)pyrimidin-4-yl]imidazo[1,2-a]pyridin-2-yl}-2-methoxybenzamide	GSK1904529A	S1093	CCC1=CC(NC2=NC=CC(=N2)C2=C(N=C3C=CC=CN23)C2=CC(C(=O)NC3=C(F)C=CC=C3F)=C(OC)C=C2)=C(OC)C=C1N1CCC(CC1)N1CCN(CC1)S(C)(=O)=O	Kina t v2-2_Quad3	D11	851.963	5.17	2	11	3	7.47	146.53	11	C44H47F2N9O5S	1089283-49-7	IGF-1R
3-methyl-3H-purin-6-amine	3MA	3-Methyladenine, S2767	CN1C=NC(N)=C2N=CN=C12	Kina t v2-2_Quad3	E02	149.153	-0.31	1	4	0	3.03	69.62	0	C6H7N5	5142-23-4, 5142-23-4, 80681-18-1(HCl)	PI3Ks, autophagy, PI3K, PI3K, autophagy
N-[4-(1-cyanocyclopentyl)phenyl]-2-[(pyridin-4-ylmethyl)amino]pyridine-3-carboxamide; methanesulfonic acid	Apatinib (YN968D1)	S2221	CS(O)(=O)=O.O=C(NC1=CC=C(C=C1)C1(CCCC1)C#N)C1=CC=CN=C1NCC1=CC=NC=C1	Kina t v2-2_Quad3	E03	493.578	4.29	2	5	0	5.41	90.7	6	C25H27N5O4S	811803-05-1	VEGFR
3-(1-cyano-1-methylethyl)-N-{4-methyl-3-[(3-methyl-4-oxo-3,4-dihydroquinazolin-6-yl)amino]phenyl}benzamide	AZ628	S2746	CN1C=NC2=C(C=C(NC3=C(C)C=CC(NC(=O)C4=CC(=CC=C4)C(C)(C)C#N)=C3)C=C2)C1=O	Kina t v2-2_Quad3	E04	451.52	4.79	2	5	0	4.9	97.59	5	C27H25N5O2	878739-06-1	Raf
2-[4-({4-[(3-chloro-2-fluorophenyl)amino]-7-methoxyquinazolin-6-yl}oxy)piperidin-1-yl]-N-methylacetamide	AZD8931	S2192	CNC(=O)CN1CCC(CC1)OC1=C(OC)C=C2N=CN=C(NC3=CC=CC(Cl)=C3F)C2=C1	Kina t v2-2_Quad3	E05	473.928	2.81	2	7	0	6.98	88.61	7	C23H25ClFN5O3	848942-61-0, 1196531-39-1 (diFumaric acid)	EGFR, HER2
4-butoxy-5-(2,6-difluoro-4-methylbenzoyl)-1H-pyrazolo[3,4-b]pyridine	BMS-265246	S2014	CCCCOC1=C2C=NNC2=NC=C1C(=O)C1=C(F)C=C(C)C=C1F	Kina t v2-2_Quad3	E06	345.343	3.87	1	4	0	8.69	67.87	6	C18H17F2N3O2	582315-72-8	CDK
4-[(4-chlorophenyl)methyl]-1-{7H-pyrrolo[2,3-d]pyrimidin-4-yl}piperidin-4-amine	CCT128930	S2635	NC1(CC2=CC=C(Cl)C=C2)CCN(CC1)C1=C2C=CNC2=NC=N1	Kina t v2-2_Quad3	E07	341.838	2.97	2	4	0	9.85	70.83	3	C18H20ClN5	885499-61-6	Akt
N-{2-[(6-amino-5-nitropyridin-2-yl)amino]ethyl}-4-(2,4-dichlorophenyl)-5-(1H-imidazol-1-yl)pyrimidin-2-amine	CHIR-98014	S2745	NC1=NC(NCCNC2=NC(=C(C=N2)N2C=CN=C2)C2=CC=C(Cl)C=C2Cl)=CC=C1N(=O)=O	Kina t v2-2_Quad3	E08	486.314	3.85	3	9	0	6.41	152.39	8	C20H17Cl2N9O2	252935-94-7	GSK-3
4-[4-({[3-tert-butyl-1-(quinolin-6-yl)-1H-pyrazol-5-yl]carbamoyl}amino)-3-fluorophenoxy]-N-methylpyridine-2-carboxamide	DCC-2036 (Rebastinib)	S2634	CNC(=O)C1=CC(OC2=CC(F)=C(NC(=O)NC3=CC(=NN3C3=CC=C4N=CC=CC4=C3)C(C)(C)C)C=C2)=CC=N1	Kina t v2-2_Quad3	E09	553.587	5.27	3	5	2	4.72	123.06	7	C30H28FN7O3	1020172-07-9, 1020172-08-0 (2HCl), 1033893-29-6 (4-methylbenzenesulfonate)	Bcr-Abl
1-N'-{2-fluoro-4-[(2-{[4-(4-methylpiperazin-1-yl)piperidine-1-carbonyl]amino}pyridin-4-yl)oxy]phenyl}-1-N-(4-fluorophenyl)cyclopropane-1,1-dicarboxamide	Golvatinib (E7050)	S2859	CN1CCN(CC1)C1CCN(CC1)C(=O)NC1=NC=CC(OC2=CC=C(NC(=O)C3(CC3)C(=O)NC3=CC=C(F)C=C3)C(F)=C2)=C1	Kina t v2-2_Quad3	E10	633.688	3.56	3	6	1	8.66	119.14	8	C33H37F2N7O4	928037-13-2 , 1007601-96-8 (L(+)-Tartaric Acid), 1007601-91-3 (Fumaric acid)	c-Met, VEGFR
N-[3,5-bis(trifluoromethyl)phenyl]-5-chloro-2-hydroxybenzamide	401482	IMD0354, S2864, Tocris 2611	OC1=C(C=C(Cl)C=C1)C(=O)NC1=CC(=CC(=C1)C(F)(F)F)C(F)(F)F	Kina t v2-2_Quad3	E11	383.673	5.12	2	2	1	7.39	49.33	4	C15H8ClF6NO2	978-62-1, [978-62-1], 978-62-1, 634914-41-3 (sodium salt )	IKK-2 Inhibitor V, IKK
4-hydroxy-3-[4-(2-hydroxyphenyl)phenyl]-6-oxo-6H,7H-thieno[2,3-b]pyridine-5-carbonitrile	A-769662	S2697	OC1=C(C=CC=C1)C1=CC=C(C=C1)C1=CSC2=C1C(O)=C(C#N)C(=O)N2	Kina t v2-2_Quad3	F02	360.386	3.59	3	4	0	5.17	93.35	2	C20H12N2O3S	844499-71-4	AMPK
(3R,4R)-3-{1-azatricyclo[6.3.1.0⁴,¹²]dodeca-2,4,6,8(12)-tetraen-3-yl}-4-(1H-indol-3-yl)pyrrolidine-2,5-dione	ARQ 197 (Tivantinib)	S2753	O=C1NC(=O)[C@H]([C@@H]1C1=CNC2=CC=CC=C12)C1=CN2CCCC3=C2C1=CC=C3	Kina t v2-2_Quad3	F03	369.416	3.27	2	2	0	9.72	66.89	2	C23H19N3O2	905854-02-6, 1000873-98-2, 1228508-24-4	c-Met
3-{2,4-bis[(3S)-3-methylmorpholin-4-yl]pyrido[2,3-d]pyrimidin-7-yl}-N-methylbenzamide	AZD2014	S2783	CNC(=O)C1=CC=CC(=C1)C1=CC=C2C(N=C(N=C2N2CCOC[C@@H]2C)N2CCOC[C@@H]2C)=N1	Kina t v2-2_Quad3	F04	462.544	3.53	1	8	0	2	92.71	4	C25H30N6O3	1009298-59-2	mTOR
2-[1-(ethanesulfonyl)-3-(4-{7H-pyrrolo[2,3-d]pyrimidin-4-yl}-1H-pyrazol-1-yl)azetidin-3-yl]acetonitrile	Baricitinib (LY3009104)	S2851	CCS(=O)(=O)N1CC(CC#N)(C1)N1C=C(C=N1)C1=C2C=CNC2=NC=N1	Kina t v2-2_Quad3	F05	371.417	-0.19	1	6	0	5.51	120.56	4	C16H17N7O2S	1187594-09-7, 1187594-10-0 (TFA)	JAK
(2R)-1-({4-[(4-fluoro-2-methyl-1H-indol-5-yl)oxy]-5-methylpyrrolo[2,1-f][1,2,4]triazin-6-yl}oxy)propan-2-ol	Brivanib (BMS-540215)	S1084	C[C@@H](O)COC1=CN2N=CN=C(OC3=CC=C4NC(C)=CC4=C3F)C2=C1C	Kina t v2-2_Quad3	F06	370.378	3.42	2	4	0	2.04	84.67	5	C19H19FN4O3	649735-46-6	VEGFR, FGFR
1-{6-bromo-2-[4-(4-methylpiperazin-1-yl)phenyl]-3H-imidazo[4,5-b]pyridin-7-yl}-4-[(5-methyl-1,2-oxazol-3-yl)methyl]piperazine	CCT137690	S2744	CN1CCN(CC1)C1=CC=C(C=C1)C1=NC2=C(N3CCN(CC4=NOC(C)=C4)CC3)C(Br)=CN=C2N1	Kina t v2-2_Quad3	F07	551.481	3.48	1	7	1	7.82	80.56	5	C26H31BrN8O	1095382-05-0	Aurora Kina
1-{2-[5-(2-methoxyethoxy)-1H-1,3-benzodiazol-1-yl]quinolin-8-yl}piperidin-4-amine	CP 673451	S1536	COCCOC1=CC=C2N(C=NC2=C1)C1=NC2=C(C=CC=C2C=C1)N1CCC(N)CC1	Kina t v2-2_Quad3	F08	417.504	2.6	1	6	0	10	78.43	6	C24H27N5O2	343787-29-1, 343787-32-6 (4-methylbenzenesulfonate)	Others
2-({4-[(3-ethynylphenyl)amino]-7-(2-methoxyethoxy)quinazolin-6-yl}oxy)ethan-1-ol	Desmethyl Erlotinib (CP-473420)	S2826	COCCOC1=C(OCCO)C=C2C(NC3=CC=CC(=C3)C#C)=NC=NC2=C1	Kina t v2-2_Quad3	F09	379.409	2.56	2	7	0	4.59	85.73	9	C21H21N3O4	183321-86-0, 183320-51-6 (HCl)	EGFR
1-{4-[4-(2-{3-[(dimethylamino)methyl]phenyl}-1H-pyrrolo[2,3-b]pyridin-4-yl)-1-ethyl-1H-pyrazol-3-yl]phenyl}-3,3-dimethylurea	GSK1070916	S2740	CCN1C=C(C(=N1)C1=CC=C(NC(=O)N(C)C)C=C1)C1=C2C=C(NC2=NC=C1)C1=CC=CC(CN(C)C)=C1	Kina t v2-2_Quad3	F10	507.629	4.55	2	4	1	9.1	82.08	7	C30H33N7O	942918-07-2	Aurora Kina
2-fluoro-N-methyl-4-[7-(quinolin-6-ylmethyl)imidazo[1,2-b][1,2,4]triazin-2-yl]benzamide	INCB28060	S2788	CNC(=O)C1=C(F)C=C(C=C1)C1=NN2C(CC3=CC4=CC=CN=C4C=C3)=CN=C2N=C1	Kina t v2-2_Quad3	F11	412.419	2.96	1	5	0	4.55	85.07	4	C23H17FN6O	1029712-80-8, 1029714-89-3 (XHCl), 1197376-85-4 (2HCl)	c-Met
N-(4-{[3-(2-aminopyrimidin-4-yl)pyridin-2-yl]oxy}phenyl)-4-(4-methylthiophen-2-yl)phthalazin-1-amine	AMG 900	S2719	CC1=CSC(=C1)C1=C2C=CC=CC2=C(NC2=CC=C(OC3=NC=CC=C3C3=CC=NC(N)=N3)C=C2)N=N1	Kina t v2-2_Quad3	G02	503.578	5.96	2	7	2	3.38	111.73	6	C28H21N7OS	945595-80-2	Aurora Kina
4-N-[3-chloro-4-(1,3-thiazol-2-ylmethoxy)phenyl]-6-N-[(4R)-4-methyl-4,5-dihydro-1,3-oxazol-2-yl]quinazoline-4,6-diamine	ARRY334543	S2755	C[C@@H]1COC(NC2=CC3=C(NC4=CC(Cl)=C(OCC5=NC=CS5)C=C4)N=CN=C3C=C2)=N1	Kina t v2-2_Quad3	G03	466.943	4.67	2	7	0	4.63	93.55	6	C22H19ClN6O2S	845272-21-1, 1146629-86-8 (di4-methylbenzenesulfonate)	EGFR
N-{5-[2-(3,5-dimethoxyphenyl)ethyl]-1H-pyrazol-3-yl}-4-[(3R,5S)-3,5-dimethylpiperazin-1-yl]benzamide	AZD4547	S2801	COC1=CC(OC)=CC(CCC2=CC(NC(=O)C3=CC=C(C=C3)N3C[C@H](C)N[C@H](C)C3)=NN2)=C1	Kina t v2-2_Quad3	G04	463.572	4.35	3	6	0	9.02	91.51	8	C26H33N5O3	1035270-39-3	FGFR
3-(2,6-dichloro-3,5-dimethoxyphenyl)-1-(6-{[4-(4-ethylpiperazin-1-yl)phenyl]amino}pyrimidin-4-yl)-1-methylurea	BGJ398 (NVP-BGJ398)	S2183	CCN1CCN(CC1)C1=CC=C(NC2=CC(=NC=N2)N(C)C(=O)NC2=C(Cl)C(OC)=CC(OC)=C2Cl)C=C1	Kina t v2-2_Quad3	G05	560.475	4.78	2	8	1	8.23	95.09	8	C26H31Cl2N7O3	872511-34-7, 1310746-11-2 (H2O), 1310746-12-3 (methanesulfonate), 1310746-17-8 (acetate)	FGFR
(2R)-1-({4-[(4-fluoro-2-methyl-1H-indol-5-yl)oxy]-5-methylpyrrolo[2,1-f][1,2,4]triazin-6-yl}oxy)propan-2-yl (2S)-2-aminopropanoate	Brivanib alaninate (BMS-582664)	S1138	C[C@H](COC1=CN2N=CN=C(OC3=CC=C4NC(C)=CC4=C3F)C2=C1C)OC(=O)[C@H](C)N	Kina t v2-2_Quad3	G06	441.456	3.5	2	5	0	7.34	116.76	8	C22H24FN5O4	649735-63-7	VEGFR, FGFR
8-(4-methanesulfonylphenyl)-N-[3-(4-methylpiperazin-1-yl)phenyl]-[1,2,4]triazolo[1,5-a]pyridin-2-amine	CEP33779	S2806	CN1CCN(CC1)C1=CC=CC(NC2=NN3C=CC=C(C3=N2)C2=CC=C(C=C2)S(C)(=O)=O)=C1	Kina t v2-2_Quad3	G07	462.567	3.73	1	7	0	7.93	82.84	5	C24H26N6O2S	1257704-57-6	JAK
1-(2-{5-[(3-methyloxetan-3-yl)methoxy]-1H-1,3-benzodiazol-1-yl}quinolin-8-yl)piperidin-4-amine	Crenolanib (CP-868596)	S2730	CC1(COC2=CC=C3N(C=NC3=C2)C2=CC=C3C=CC=C(N4CCC(N)CC4)C3=N2)COC1	Kina t v2-2_Quad3	G08	443.541	3.02	1	6	0	10	78.43	5	C26H29N5O2	670220-88-9, 670220-93-6 (benzenesulfonate)	PDGFR
3-[({3-ethyl-5-[(2S)-2-(2-hydroxyethyl)piperidin-1-yl]pyrazolo[1,5-a]pyrimidin-7-yl}amino)methyl]pyridin-1-ium-1-olate	Dinaciclib (SCH727965)	S2768	CCC1=C2N=C(C=C(NCC3=CC=C[N+]([O-])=C3)N2N=C1)N1CCCC[C@H]1CCO	Kina t v2-2_Quad3	G09	396.486	1.4	2	6	0	2.05	92.63	7	C21H28N6O2	779353-01-4	CDK
N-(3-{3-cyclopropyl-5-[(2-fluoro-4-iodophenyl)amino]-6,8-dimethyl-2,4,7-trioxo-1H,2H,3H,4H,6H,7H-pyrido[4,3-d]pyrimidin-1-yl}phenyl)acetamide	GSK1120212 (Trametinib)	S2673	CN1C(=O)C(C)=C2N(C(=O)N(C3CC3)C(=O)C2=C1NC1=CC=C(I)C=C1F)C1=CC(NC(C)=O)=CC=C1	Kina t v2-2_Quad3	G10	615.395	3.18	2	5	1	12.6	102.06	5	C26H23FIN5O4	871700-17-3, 871702-06-6 (sodium salt)	MEK
5-[4-amino-1-(propan-2-yl)-1H-pyrazolo[3,4-d]pyrimidin-3-yl]-1,3-benzoxazol-2-amine	INK 128	S2811	CC(C)N1N=C(C2=C(N)N=CN=C12)C1=CC=C2OC(N)=NC2=C1	Kina t v2-2_Quad3	G11	309.326	1.64	2	6	0	6.58	121.67	2	C15H15N7O	1224844-38-5	mTOR
7-methoxy-4-({6-phenyl-[1,2,4]triazolo[4,3-b]pyridazin-3-yl}methoxy)quinoline	AMG-208	S1316	COC1=CC=C2C(OCC3=NN=C4C=CC(=NN34)C3=CC=CC=C3)=CC=NC2=C1	Kina t v2-2_Quad3	H02	383.403	3.37	0	6	0	6.17	74.43	5	C22H17N5O2	1002304-34-8	c-Met
6-(5-{[(2-methanesulfonylethyl)amino]methyl}furan-2-yl)-N-(3-methyl-4-{[1,2,4]triazolo[1,5-a]pyridin-7-yloxy}phenyl)quinazolin-4-amine	Arry-380	S2752	CC1=C(OC2=CC3=NC=NN3C=C2)C=CC(NC2=C3C=C(C=CC3=NC=N2)C2=CC=C(CNCCS(C)(=O)=O)O2)=C1	Kina t v2-2_Quad3	H03	569.634	3.53	2	8	1	7.2	136.54	10	C29H27N7O4S	937265-83-3	HER2, EGFR
N-(4-methanesulfonylphenyl)-4-[2-methyl-1-(propan-2-yl)-1H-imidazol-5-yl]pyrimidin-2-amine	AZD5438	S2621	CC(C)N1C(C)=NC=C1C1=CC=NC(NC2=CC=C(C=C2)S(C)(=O)=O)=N1	Kina t v2-2_Quad3	H04	371.457	1.96	1	6	0	6.25	89.77	5	C18H21N5O2S	602306-29-6	CDK
4-{[(7R)-7-ethyl-5-methyl-6-oxo-8-(propan-2-yl)-5,6,7,8-tetrahydropteridin-2-yl]amino}-3-methoxy-N-[(1r,4r)-4-[4-(cyclopropylmethyl)piperazin-1-yl]cyclohexyl]benzamide	BI6727 (Volartib)	S2235	CC[C@H]1N(C(C)C)C2=NC(NC3=CC=C(C=C3OC)C(=O)N[C@H]3CC[C@@H](CC3)N3CCN(CC4CC4)CC3)=NC=C2N(C)C1=O	Kina t v2-2_Quad3	H05	618.813	4.2	2	9	1	9.1	106.17	10	C34H50N8O3	755038-65-4, 946161-17-7 (3HCl)	PLK
(2S)-1-N-{4-methyl-5-[2-(1,1,1-trifluoro-2-methylpropan-2-yl)pyridin-4-yl]-1,3-thiazol-2-yl}pyrrolidine-1,2-dicarboxamide	BYL719	S2814	CC1=C(SC(NC(=O)N2CCC[C@H]2C(N)=O)=N1)C1=CC(=NC=C1)C(C)(C)C(F)(F)F	Kina t v2-2_Quad3	H06	441.47	2.81	2	4	0	10.6	101.21	5	C19H22F3N5O2S	1217486-61-7	PI3K
9-ethyl-6,6-dimethyl-8-[4-(morpholin-4-yl)piperidin-1-yl]-11-oxo-5H,6H,11H-benzo[b]carbazole-3-carbonitrile	CH5424802	S2762	CCC1=CC2=C(C=C1N1CCC(CC1)N1CCOCC1)C(C)(C)C1=C(C3=CC=C(C=C3N1)C#N)C2=O	Kina t v2-2_Quad3	H07	482.617	4.89	1	5	0	6.97	72.36	3	C30H34N4O2	1256580-46-7, 1256589-74-8 (HCl)	ALK
N-{3-[5-(2-aminopyrimidin-4-yl)-2-tert-butyl-1,3-thiazol-4-yl]-2-fluorophenyl}-2,6-difluorobenzene-1-sulfonamide	Dabrafenib (GSK2118436)	S2807	CC(C)(C)C1=NC(=C(S1)C1=CC=NC(N)=N1)C1=CC=CC(NS(=O)(=O)C2=C(F)C=CC=C2F)=C1F	Kina t v2-2_Quad3	H08	519.562	5.46	2	6	2	7.16	110.86	5	C23H20F3N5O2S2	1195765-45-7, 1195768-06-9 (methanesulfonic acid)	Raf
(2S)-2-(4-chlorophenyl)-1-{4-[(5R,7R)-7-hydroxy-5-methyl-5H,6H,7H-cyclopenta[d]pyrimidin-4-yl]piperazin-1-yl}-3-[(propan-2-yl)amino]propan-1-one	GDC-0068	S2808	CC(C)NC[C@@H](C(=O)N1CCN(CC1)C1=C2[C@H](C)C[C@@H](O)C2=NC=N1)C1=CC=C(Cl)C=C1	Kina t v2-2_Quad3	H09	457.996	2.92	2	6	0	9.49	81.59	6	C24H32ClN5O2	1001264-89-6	Akt
2-{[2-({1-[2-(dimethylamino)acetyl]-5-methoxy-2,3-dihydro-1H-indol-6-yl}amino)-7H-pyrrolo[2,3-d]pyrimidin-4-yl]amino}-6-fluoro-N-methylbenzamide	GSK1838705A	S2703	CNC(=O)C1=C(NC2=C3C=CNC3=NC(NC3=CC4=C(CCN4C(=O)CN(C)C)C=C3OC)=N2)C=CC=C1F	Kina t v2-2_Quad3	H10	532.569	4.06	4	8	1	7.18	127.51	8	C27H29FN8O3	1116235-97-2, 1116236-05-5 (H2O)	IGF-1, ALK
N-benzyl-2-(5-{4-[2-(morpholin-4-yl)ethoxy]phenyl}pyridin-2-yl)acetamide	KX2-391	S2700	O=C(CC1=CC=C(C=N1)C1=CC=C(OCCN2CCOCC2)C=C1)NCC1=CC=CC=C1	Kina t v2-2_Quad3	H11	431.527	3.21	1	5	0	6.63	63.69	9	C26H29N3O3	897016-82-9, 1038395-65-1 (2HCl), 1080645-95-9 (methanesulfonate), 1201926-60-4 (Maleic acid)	Src
5-{5-[(2S)-2-amino-3-phenylpropoxy]pyridin-3-yl}-3-methyl-1H-indazole hydrochloride	A-674563		Cl.CC1=NNC2=CC=C(C=C12)C1=CC(OC[C@@H](N)CC2=CC=CC=C2)=CN=C1	Kina t v2-2_Quad4	A02	394.897	2.98	2	4	0	9.29	76.82	6	C22H23ClN4O	552325-73-2	AKT, CDK, PKA
4-(4-{[2-(4-chlorophenyl)phenyl]methyl}piperazin-1-yl)-N-(4-{[4-(dimethylamino)-1-(phenylsulfanyl)butan-2-yl]amino}-3-nitrobenzenesulfonyl)benzamide	ABT-737		CN(C)CCC(CSC1=CC=CC=C1)NC1=CC=C(C=C1N(=O)=O)S(=O)(=O)NC(=O)C1=CC=C(C=C1)N1CCN(CC2=CC=CC=C2C2=CC=C(Cl)C=C2)CC1	Kina t v2-2_Quad4	A03	813.427	7.46	2	9	2	4.27	130.81	15	C42H45ClN6O5S2	852808-04-9	Bcl-2, BCL-2 FAMILY
N-[2-fluoro-5-({3-[(E)-2-(pyridin-2-yl)ethenyl]-1H-indazol-6-yl}amino)phenyl]-1,3-dimethyl-1H-pyrazole-5-carboxamide	AG13958		CN1N=C(C)C=C1C(=O)NC1=CC(NC2=CC=C3C(NN=C3\C=C\C3=CC=CC=N3)=C2)=CC=C1F	Kina t v2-2_Quad4	A04	467.498	4.04	3	5	0	4.59	100.52	6	C26H22FN7O	319460-94-1	VEGFR, VEGFR INHIBITOR
2-[4-(3-phenylquinoxalin-2-yl)phenyl]propan-2-amine hydrochloride	Akt-I-1,2	Akti-1/2	Cl.CC(C)(N)C1=CC=C(C=C1)C1=C(N=C2C=CC=CC2=N1)C1=CC=CC=C1	Kina t v2-2_Quad4	A05	375.894	5.19	1	3	1	9.88	51.8	3	C23H22ClN3	473382-48-8	Akt/PKB, AKT 1/2
[3-({7-cyclobutyl-3-phenyl-[1,2,4]triazolo[4,3-b]pyridazin-6-yl}amino)-2,2-dimethylpropyl]dimethylamine	Akt-I-1	Akti-1	CN(C)CC(C)(C)CNC1=NN2C(C=C1C1CCC1)=NN=C2C1=CC=CC=C1	Kina t v2-2_Quad4	A06	378.514	4.06	1	5	0	9.42	58.35	7	C22H30N6	473382-39-7	Akt/PKB, AKT-1
4-methyl-3-(2-{[2-(morpholin-4-yl)ethyl]amino}quinazolin-6-yl)-N-[3-(trifluoromethyl)phenyl]benzamide	AMG-47a		CC1=CC=C(C=C1C1=CC=C2N=C(NCCN3CCOCC3)N=CC2=C1)C(=O)NC1=CC=CC(=C1)C(F)(F)F	Kina t v2-2_Quad4	A07	535.56	5.51	2	6	2	6.41	79.38	8	C29H28F3N5O2	882663-88-9	LCK
4-methyl-3-({3-[2-(methylamino)pyrimidin-4-yl]pyridin-2-yl}oxy)-N-[3-(trifluoromethyl)phenyl]benzamide	AMG-Tie2-1		CNC1=NC(=CC=N1)C1=C(OC2=CC(=CC=C2C)C(=O)NC2=CC=CC(=C2)C(F)(F)F)N=CC=C1	Kina t v2-2_Quad4	A08	479.454	5.59	2	5	1	11.4	89.03	7	C25H20F3N5O2	870223-96-4	TIE-2, TK
4-(2,6-dichlorobenzamido)-N-(piperidin-4-yl)-1H-pyrazole-3-carboxamide	S1524	AT-7519	ClC1=CC=CC(Cl)=C1C(=O)NC1=CNN=C1C(=O)NC1CCNCC1	Kina t v2-2_Quad4	A09	382.244	1.67	4	4	0	10.2	98.91	4	C16H17Cl2N5O2	844442-38-2, 902135-91-5	CDK
N-{4-[(3-chloro-4-fluorophenyl)amino]-7-[3-methyl-3-(4-methylpiperazin-1-yl)but-1-yn-1-yl]quinazolin-6-yl}prop-2-enamide	AV-412		CN1CCN(CC1)C(C)(C)C#CC1=C(NC(=O)C=C)C=C2C(NC3=CC=C(F)C(Cl)=C3)=NC=NC2=C1	Kina t v2-2_Quad4	A10	507.002	5.16	2	6	2	8.05	73.39	7	C27H28ClFN6O	451492-95-8	EGFR/HER2, EGFR, HER2
5-fluoro-2-{[(1S)-1-(4-fluorophenyl)ethyl]amino}-6-[(5-methyl-1H-pyrazol-3-yl)amino]pyridine-3-carbonitrile	AZ-960		C[C@H](NC1=NC(NC2=NNC(C)=C2)=C(F)C=C1C#N)C1=CC=C(F)C=C1	Kina t v2-2_Quad4	A11	354.357	4.24	3	5	0	10.2	89.42	5	C18H16F2N6	905586-69-8	JAKs
3-(carbamoylamino)-5-(3-fluorophenyl)-N-[(3S)-piperidin-3-yl]thiophene-2-carboxamide hydrochloride	AZD7762		Cl.NC(=O)NC1=C(SC(=C1)C1=CC(F)=CC=C1)C(=O)N[C@H]1CCCNC1	Kina t v2-2_Quad4	B02	398.883	2.4	4	3	0	9.52	96.25	4	C17H20ClFN4O2S	860352-01-8	CHK
3-tert-butyl-1-[3-({5-fluoro-4-[(1-hydroxy-2-methylpropan-2-yl)amino]pyrimidin-2-yl}amino)phenyl]urea	Bayer-18		CC(C)(C)NC(=O)NC1=CC=CC(NC2=NC=C(F)C(NC(C)(C)CO)=N2)=C1	Kina t v2-2_Quad4	B03	390.455	2.57	5	6	0	4.08	111.2	7	C19H27FN6O2	1251752-12-1	TYK, TYK2
2-[(3,5-difluoro-4-hydroxyphenyl)amino]-5,7-dimethyl-8-(3-methylbutyl)-5,6,7,8-tetrahydropteridin-6-one	BI-D1870		CC(C)CCN1C(C)C(=O)N(C)C2=CN=C(NC3=CC(F)=C(O)C(F)=C3)N=C12	Kina t v2-2_Quad4	B04	391.415	3.84	2	6	0	8.28	81.59	5	C19H23F2N5O2	501437-28-1	RSK
3-[8-(aminomethyl)-6H,7H,8H,9H-pyrido[1,2-a]indol-10-yl]-4-(1-methyl-1H-indol-2-yl)-2,5-dihydro-1H-pyrrole-2,5-dione hydrochloride	Bisindoylmaleimide X	Ro 31-8425	Cl.CN1C(=CC2=CC=CC=C12)C1=C(C(=O)NC1=O)C1=C2CC(CN)CCN2C2=CC=CC=C12	Kina t v2-2_Quad4	B05	460.955	1.98	2	3	0	10.2	82.05	3	C26H25ClN4O2	N.A., 131848-97-0	PKC
N-(3-fluoro-4-{1H-pyrrolo[2,3-b]pyridin-4-yloxy}phenyl)-1-(4-fluorophenyl)-2-oxo-1,2-dihydropyridine-3-carboxamide	BMS-2		FC1=CC=C(C=C1)N1C=CC=C(C(=O)NC2=CC=C(OC3=C4C=CNC4=NC=C3)C(F)=C2)C1=O	Kina t v2-2_Quad4	B06	458.416	3.95	2	3	0	5.02	87.32	5	C25H16F2N4O3	888719-03-7	MET
N-(5-{1-[(E)-1-(2,6-dichlorophenyl)-2-(1,1-difluoropropan-2-ylidene)hydrazin-1-yl]ethenyl}-1,3-thiazol-2-yl)cyclopropanecarboxamide	BMS-3		C\C(=N/N(C(=C)C1=CN=C(NC(=O)C2CC2)S1)C1=C(Cl)C=CC=C1Cl)C(F)F	Kina t v2-2_Quad4	B07	445.314	5.33	1	4	1	10.7	57.59	7	C18H16Cl2F2N4OS	N.A.	LIMK
N-{5-[1-(2,6-dichlorophenyl)-3-(difluoromethyl)-1H-pyrazol-5-yl]-1,3-thiazol-2-yl}-2-methylpropanamide	BMS-5		CC(C)C(=O)NC1=NC=C(S1)C1=CC(=NN1C1=C(Cl)C=CC=C1Cl)C(F)F	Kina t v2-2_Quad4	B08	431.287	5.2	1	3	1	10.7	59.81	4	C17H14Cl2F2N4OS	N.A.	LIMK
4-[(2,4-dichloro-5-methoxyphenyl)amino]-6-methoxy-7-[3-(4-methylpiperazin-1-yl)propoxy]quinoline-3-carbonitrile	Bosutinib	SKI-606	COC1=C(Cl)C=C(Cl)C(NC2=C(C=NC3=CC(OCCCN4CCN(C)CC4)=C(OC)C=C23)C#N)=C1	Kina t v2-2_Quad4	B09	530.446	4.09	1	8	1	8.43	82.88	9	C26H29Cl2N5O3	380843-75-4	Multi Kina Inhibitor (BCR-Abl, Src), Multi Kina Inhibitors (Abl, Src)
N-{3-[(5-iodo-4-{[3-(thiophen-2-ylformamido)propyl]amino}pyrimidin-2-yl)amino]phenyl}pyrrolidine-1-carboxamide	BX795		IC1=C(NCCCNC(=O)C2=CC=CS2)N=C(NC2=CC=CC(NC(=O)N3CCCC3)=C2)N=C1	Kina t v2-2_Quad4	B10	591.468	3.77	4	6	1	5.14	111.28	9	C23H26IN7O2S	702675-74-9	PDK1 TBK1, PDK1/TBK1
N-{3-[(5-bromo-4-{[2-(1H-imidazol-4-yl)ethyl]amino}pyrimidin-2-yl)amino]phenyl}pyrrolidine-1-carboxamide	BX912		BrC1=C(NCCC2=CNC=N2)N=C(NC2=CC(NC(=O)N3CCCC3)=CC=C2)N=C1	Kina t v2-2_Quad4	B11	471.354	2.69	4	6	0	6.71	110.86	7	C20H23BrN8O	702674-56-4	PDK1
3-{3-[2-(piperidin-1-yl)ethoxy]phenyl}-5-(1H-1,2,4-triazol-3-yl)-1H-indazole	CC-401		C(CN1CCCCC1)OC1=CC=CC(=C1)C1=NNC2=CC=C(C=C12)C1=NNC=N1	Kina t v2-2_Quad4	C02	388.466	4.01	2	5	0	8.9	82.72	6	C22H24N6O	395104-30-0	JNK
4-amino-5-fluoro-3-[5-(4-methylpiperazin-1-yl)-1H-1,3-benzodiazol-2-yl]-1,2-dihydroquinolin-2-one	CHIR-258	KI258, Dovitinib	CN1CCN(CC1)C1=CC=C2NC(=NC2=C1)C1=C(N)C2=C(F)C=CC=C2NC1=O	Kina t v2-2_Quad4	C03	392.429	1.38	3	5	0	7.84	90.28	2	C21H21FN6O	405169-16-6	Multi Kina Inhibitors (CKit, FGFR, FLT3, FMS, PDGFR, VEGFR), Multi Kina Inhibitors (c-Kit, FGFR, FLT3, FMS, PDGFR, VEGFR)
3-[(4R)-4-methyl-3-[methyl({7H-pyrrolo[2,3-d]pyrimidin-4-yl})amino]piperidin-1-yl]-3-oxopropanenitrile	CP690550	Tofacitinib	C[C@@H]1CCN(CC1N(C)C1=C2C=CNC2=NC=N1)C(=O)CC#N	Kina t v2-2_Quad4	C04	312.37	1.05	1	5	0	7.13	88.91	3	C16H20N6O	477600-75-2	JAKs, JAK3
5-[(3-chlorophenyl)amino]benzo[c]2,6-naphthyridine-8-carboxylic acid	CX-4945		OC(=O)C1=CC=C2C(=C1)N=C(NC1=CC(Cl)=CC=C1)C1=CC=NC=C21	Kina t v2-2_Quad4	C05	349.77	3.42	2	5	0	3.23	75.11	3	C19H12ClN3O2	1009820-21-6	CK2
N-(cyanomethyl)-4-(2-{[4-(morpholin-4-yl)phenyl]amino}pyrimidin-4-yl)benzamide	CYT387		O=C(NCC#N)C1=CC=C(C=C1)C1=CC=NC(NC2=CC=C(C=C2)N2CCOCC2)=N1	Kina t v2-2_Quad4	C06	414.46	2.7	2	7	0	2.77	103.17	6	C23H22N6O2	1056634-68-4	JAK2, JAK2, JAK1
2-N-[4-(aminomethyl)phenyl]-5-fluoro-4-N-phenylpyrimidine-2,4-diamine	Dianilinopyrimidine_01		NCC1=CC=C(NC2=NC(NC3=CC=CC=C3)=C(F)C=N2)C=C1	Kina t v2-2_Quad4	C07	309.341	3.47	3	5	0	9.57	75.86	5	C17H16FN5	916603-07-1	Pan Kina Kinhibitor, pan-TK
2-(2-chlorophenyl)-5,7-dihydroxy-8-[(3R,4S)-3-hydroxy-1-methylpiperidin-4-yl]-4H-chromen-4-one	Flavopiridol	HMR-1275, Alvocidib, L868275	CN1CC[C@H]([C@@H](O)C1)C1=C(O)C=C(O)C2=C1OC(=CC2=O)C1=CC=CC=C1Cl	Kina t v2-2_Quad4	C08	401.84	2.48	3	6	0	6.71	90.23	2	C21H20ClNO5	146426-40-6	CDK
2-[2-(2-amino-4-methylpyrimidin-5-yl)-4-(morpholin-4-yl)thieno[3,2-d]pyrimidin-6-yl]propan-2-ol	GNE-490		CC1=C(C=NC(N)=N1)C1=NC(N2CCOCC2)=C2SC(=CC2=N1)C(C)(C)O	Kina t v2-2_Quad4	C09	386.471	2.23	2	8	0	3.51	110.28	3	C18H22N6O2S	1033739-92-2	pan-PI3K, pan PI3K
2-[2-(2-aminopyrimidin-5-yl)-4-(morpholin-4-yl)thieno[3,2-d]pyrimidin-6-yl]propan-2-ol	GNE-493		CC(C)(O)C1=CC2=NC(=NC(N3CCOCC3)=C2S1)C1=CN=C(N)N=C1	Kina t v2-2_Quad4	C10	372.445	2.03	2	8	0	3.14	110.28	3	C17H20N6O2S	1033735-94-2	Pan-PI3K, pan PI3K/mTOR
4-(4-chloro-2-fluorophenyl)-2-(2-chloropyridin-4-yl)-N-(6-fluoro-1H-indazol-5-yl)-6-methyl-1,4-dihydropyrimidine-5-carboxamide	GSK-25		CC1=C(C(N=C(N1)C1=CC=NC(Cl)=C1)C1=CC=C(Cl)C=C1F)C(=O)NC1=C(F)C=C2NN=CC2=C1	Kina t v2-2_Quad4	C11	513.326	4.07	3	5	1	5.2	95.06	4	C24H16Cl2F2N6O	874119-56-9	ROCK
4-[2-(4-amino-1,2,5-oxadiazol-3-yl)-1-ethyl-7-[(3S)-piperidin-3-ylmethoxy]-1H-imidazo[4,5-c]pyridin-4-yl]-2-methylbut-3-yn-2-ol	GSK690693		CCN1C(=NC2=C(N=CC(OC[C@H]3CCCNC3)=C12)C#CC(C)(C)O)C1=NON=C1N	Kina t v2-2_Quad4	D02	425.484	1.17	3	8	0	10.1	137.14	7	C21H27N7O3	937174-76-0	Akt/PKB, AKT1,2,3
2,4-difluoro-N-{2-methoxy-5-[4-(pyridazin-4-yl)quinolin-6-yl]pyridin-3-yl}benzene-1-sulfonamide	GSK2126458	HYR-582	COC1=C(NS(=O)(=O)C2=CC=C(F)C=C2F)C=C(C=N1)C1=CC=C2N=CC=C(C3=CC=NN=C3)C2=C1	Kina t v2-2_Quad4	D03	505.496	3.22	1	7	1	6.58	106.96	5	C25H17F2N5O3S	1086062-66-9	PI3K
(3Z)-3-[(1-methyl-1H-indol-3-yl)methylidene]-1H,2H,3H-pyrrolo[3,2-b]pyridin-2-one	GW441756		CN1C=C(\C=C2/C(=O)NC3=CC=CN=C23)C2=CC=CC=C12	Kina t v2-2_Quad4	D04	275.305	2.76	1	2	0	10.2	46.92	1	C17H13N3O	504433-23-2	TrkA
2-[1-(ethanesulfonyl)-3-(4-{7H-pyrrolo[2,3-d]pyrimidin-4-yl}-1H-pyrazol-1-yl)azetidin-3-yl]acetonitrile; phosphoric acid	INCB424-Analogue		OP(O)(O)=O.CCS(=O)(=O)N1CC(CC#N)(C1)N1C=C(C=N1)C1=C2C=CNC2=NC=N1	Kina t v2-2_Quad4	D05	469.412	-0.19	1	6	0	5.51	120.56	4	C16H20N7O6PS	1187595-84-1	JAK1/JAK2, JAK1,JAK2
(3R)-3-cyclopentyl-3-(4-{7H-pyrrolo[2,3-d]pyrimidin-4-yl}-1H-pyrazol-1-yl)propanenitrile	INCB018424	Ruxolitinib	N#CC[C@H](C1CCCC1)N1C=C(C=N1)C1=C2C=CNC2=NC=N1	Kina t v2-2_Quad4	D06	306.365	2.48	1	4	0	5.51	83.18	4	C17H18N6	941678-49-5	JAK1, JAK2, JAK1,JAK2
1-{4-[(6,7-dimethoxyquinolin-4-yl)oxy]-2-methoxyphenyl}-3-[1-(1,3-thiazol-2-yl)ethyl]urea	Ki20227	Ki20227 (+/-)	COC1=CC(OC2=CC=NC3=CC(OC)=C(OC)C=C23)=CC=C1NC(=O)NC(C)C1=NC=CS1	Kina t v2-2_Quad4	D07	480.536	3.31	2	6	0	5.89	103.83	8	C24H24N4O5S	623142-96-1	FMS
2-(morpholin-4-yl)-8-{8-thiatricyclo[7.4.0.0²,⁷]trideca-1(9),2(7),3,5,10,12-hexaen-6-yl}-4H-chromen-4-one	KU57788	NU7441	O=C1C=C(OC2=C1C=CC=C2C1=CC=CC2=C1SC1=C2C=CC=C1)N1CCOCC1	Kina t v2-2_Quad4	D08	413.488	5.38	0	4	1	15.9	38.77	2	C25H19NO3S	503468-95-9	DNA-PK
N-{3-chloro-4-[(3-fluorophenyl)methoxy]phenyl}-6-(5-{[(2-methanesulfonylethyl)amino]methyl}furan-2-yl)quinazolin-4-amine	Lapatinib	GW572016, NSC 745750, Tykerb	CS(=O)(=O)CCNCC1=CC=C(O1)C1=CC2=C(NC3=CC=C(OCC4=CC(F)=CC=C4)C(Cl)=C3)N=CN=C2C=C1	Kina t v2-2_Quad4	D09	581.058	4.64	2	7	1	7.2	106.35	11	C29H26ClFN4O4S	231277-92-2	EGFR; HER2, EGFR,HER2
N-[2-(diethylamino)ethyl]-3-(4-{[4-(2-oxo-2,3-dihydro-1H-1,3-benzodiazol-1-yl)piperidin-1-yl]methyl}phenyl)-2-phenylquinoxaline-6-carboxamide	Merck-22-6		CCN(CC)CCNC(=O)C1=CC=C2N=C(C3=CC=CC=C3)C(=NC2=C1)C1=CC=C(CN2CCC(CC2)N2C(=O)NC3=CC=CC=C23)C=C1	Kina t v2-2_Quad4	D10	653.815	6.14	2	6	2	9.07	93.7	11	C40H43N7O2	612847-42-4	AKT
N-(3,3-dimethyl-2,3-dihydro-1H-indol-6-yl)-2-[(pyridin-4-ylmethyl)amino]pyridine-3-carboxamide	Motesanib	AMG-706	CC1(C)CNC2=CC(NC(=O)C3=C(NCC4=CC=NC=C4)N=CC=C3)=CC=C12	Kina t v2-2_Quad4	D11	373.451	3.33	3	5	0	5.43	78.94	5	C22H23N5O	453562-69-1	Multi Kina Inhibitors (c-Kit, PDGFR & VEGFR), c-Kit, PDGFR, VEGFR
1-{4-[4-({2-[(E)-2-[4-(trifluoromethyl)phenyl]ethenyl]-1,3-oxazol-4-yl}methoxy)phenyl]butyl}-1H-1,2,3-triazole	Mubritinib	TAK-165	FC(F)(F)C1=CC=C(\C=C\C2=NC(COC3=CC=C(CCCCN4C=CN=N4)C=C3)=CO2)C=C1	Kina t v2-2_Quad4	E02	468.471	5.96	0	4	1	0.78	65.97	11	C25H23F3N4O2	366017-09-6	HER2
5-({4-[(2,3-dimethyl-2H-indazol-6-yl)(methyl)amino]pyrimidin-2-yl}amino)-2-methylbenzene-1-sulfonamide	Pazopanib	GW786034, Votrient	CN(C1=CC2=NN(C)C(C)=C2C=C1)C1=CC=NC(NC2=CC=C(C)C(=C2)S(N)(=O)=O)=N1	Kina t v2-2_Quad4	E03	437.518	3.55	2	7	0	5.07	119.03	5	C21H23N7O2S	444731-52-6	VEGFR, c-Kit, PDGFR, VEGFR
6-(2,6-dichlorophenyl)-8-methyl-2-{[3-(methylsulfanyl)phenyl]amino}-7H,8H-pyrido[2,3-d]pyrimidin-7-one	PD173955		CSC1=CC=CC(NC2=NC=C3C=C(C(=O)N(C)C3=N2)C2=C(Cl)C=CC=C2Cl)=C1	Kina t v2-2_Quad4	E04	443.349	5.76	1	4	1	13	58.12	3	C21H16Cl2N4OS	260415-63-2	BCR-ABL, c-Src
3-{[6-(2,6-dichlorophenyl)-8-methyl-7-oxo-7H,8H-pyrido[2,3-d]pyrimidin-2-yl]amino}benzoic acid	PD173955-Analogue 1		CN1C(=O)C(=CC2=CN=C(NC3=CC=CC(=C3)C(O)=O)N=C12)C1=C(Cl)C=CC=C1Cl	Kina t v2-2_Quad4	E05	441.267	4.78	2	6	0	4.74	95.42	3	C21H14Cl2N4O3	185039-99-0	c-Src
N-methyl-N-{2-[({2-[(2-oxo-2,3-dihydro-1H-indol-5-yl)amino]-5-(trifluoromethyl)pyrimidin-4-yl}amino)methyl]phenyl}methanesulfonamide	PF431396		CN(C1=CC=CC=C1CNC1=C(C=NC(NC2=CC=C3NC(=O)CC3=C2)=N1)C(F)(F)F)S(C)(=O)=O	Kina t v2-2_Quad4	E06	506.501	2.53	3	7	1	4.86	116.32	7	C22H21F3N6O3S	717906-29-1	PYK2
N-methyl-N-{3-[({2-[(2-oxo-2,3-dihydro-1H-indol-5-yl)amino]-5-(trifluoromethyl)pyrimidin-4-yl}amino)methyl]pyridin-2-yl}methanesulfonamide	PF-562271		CN(C1=C(CNC2=NC(NC3=CC4=C(NC(=O)C4)C=C3)=NC=C2C(F)(F)F)C=CC=N1)S(C)(=O)=O	Kina t v2-2_Quad4	E07	507.489	1.91	3	8	1	4.86	129.21	7	C21H20F3N7O3S	717907-75-0	FAK; PYK2, RTKs, FAK, RTKs
(2S)-2-(4-acetamidophenyl)-N-[5-(propan-2-yl)-1,3-thiazol-2-yl]propanamide	PHA690509		CC(C)C1=CN=C(NC(=O)[C@@H](C)C2=CC=C(NC(C)=O)C=C2)S1	Kina t v2-2_Quad4	E08	331.433	3.55	2	3	0	10.8	71.09	5	C17H21N3O2S	492445-28-0	CDK
N'-[(1Z)-{6-bromoimidazo[1,2-a]pyridin-3-yl}methylidene]-N,2-dimethyl-5-nitrobenzene-1-sulfonohydrazide	PIK-75		CN(\N=C/C1=CN=C2C=CC(Br)=CN12)S(=O)(=O)C1=CC(=CC=C1C)N(=O)=O	Kina t v2-2_Quad4	E09	452.282	2.87	0	6	0	5.58	112.86	4	C16H14BrN5O4S	372196-67-3	PI3K, PIK3, alpha
2-{[4-amino-3-(3-hydroxyphenyl)-1H-pyrazolo[3,4-d]pyrimidin-1-yl]methyl}-5-methyl-3-(2-methylphenyl)-3,4-dihydroquinazolin-4-one	PIK-294		CC1=CC=CC=C1N1C(CN2N=C(C3=C(N)N=CN=C23)C2=CC=CC(O)=C2)=NC2=C(C(C)=CC=C2)C1=O	Kina t v2-2_Quad4	E10	489.528	4.74	2	7	0	6.56	122.52	3	C28H23N7O2	900185-02-6	PI3K, PIK3, delta
6-({5-fluoro-2-[(3,4,5-trimethoxyphenyl)amino]pyrimidin-4-yl}amino)-2,2-dimethyl-2H,3H,4H-pyrido[3,2-b][1,4]oxazin-3-one	R406		COC1=CC(NC2=NC=C(F)C(NC3=CC=C4OC(C)(C)C(=O)NC4=N3)=N2)=CC(OC)=C1OC	Kina t v2-2_Quad4	E11	470.454	3.63	3	10	0	10.6	128.75	7	C22H23FN6O5	841290-80-0	Syk
1-{3,4-diazatricyclo[9.4.0.0²,⁷]pentadeca-1(15),2(7),3,5,11,13-hexaen-5-yl}-3-N-[(7S)-7-(pyrrolidin-1-yl)-6,7,8,9-tetrahydro-5H-benzo[7]annulen-2-yl]-1H-1,2,4-triazole-3,5-diamine	R428		NC1=NC(NC2=CC=C3CC[C@@H](CCC3=C2)N2CCCC2)=NN1C1=CC2=C(N=N1)C1=CC=CC=C1CCC2	Kina t v2-2_Quad4	F02	506.645	6.2	2	7	2	10.6	97.78	4	C30H34N8	1037624-75-1	AXL
[6-({5-fluoro-2-[(3,4,5-trimethoxyphenyl)amino]pyrimidin-4-yl}amino)-2,2-dimethyl-3-oxo-2H,3H,4H-pyrido[3,2-b][1,4]oxazin-4-yl]methyl disodium phosphate	R788	FosD, Fostamatinib, tamatinib fosdium	COC1=CC(NC2=NC(NC3=NC4=C(OC(C)(C)C(=O)N4COP(=O)(O[Na])O[Na])C=C3)=C(F)C=N2)=CC(OC)=C1OC	Kina t v2-2_Quad4	F03	624.423	3.86	2	11	2	10.8	164.72	12	C23H24FN6Na2O9P	1025687-58-4	Syk
6-(2,4-difluorophenoxy)-8-methyl-2-[(oxan-4-yl)amino]-7H,8H-pyrido[2,3-d]pyrimidin-7-one hydrochloride	R1487		Cl.CN1C(=O)C(OC2=CC=C(F)C=C2F)=CC2=CN=C(NC3CCOCC3)N=C12	Kina t v2-2_Quad4	F04	424.829	2.09	1	6	0	2.54	76.58	4	C19H19ClF2N4O3	449808-64-4	MAPK (p38MAP), p38 MAPK
N-(6-fluoro-1H-indazol-5-yl)-2-methyl-6-oxo-4-[4-(trifluoromethyl)phenyl]-1,4,5,6-tetrahydropyridine-3-carboxamide	RHO-15	GSK429286A	CC1=C(C(CC(=O)N1)C1=CC=C(C=C1)C(F)(F)F)C(=O)NC1=C(F)C=C2NN=CC2=C1	Kina t v2-2_Quad4	F05	432.371	2.58	3	3	0	11.7	86.88	4	C21H16F4N4O2	864082-47-3	ROCK, ROCK1
N-{2-[(2-amino-6-methylpyrimidin-4-yl)amino]pyridin-4-yl}-2,6-dichlorobenzamide	RO495		CC1=CC(NC2=CC(NC(=O)C3=C(Cl)C=CC=C3Cl)=CC=N2)=NC(N)=N1	Kina t v2-2_Quad4	F06	389.239	3.74	3	6	0	7.04	105.82	4	C17H14Cl2N6O	1258296-60-4	TYK, TYK2
4-[4-(4-fluorophenyl)-1-(3-phenylpropyl)-5-(pyridin-4-yl)-1H-imidazol-2-yl]but-3-yn-1-ol	RWJ-67657		OCCC#CC1=NC(=C(N1CCCC1=CC=CC=C1)C1=CC=NC=C1)C1=CC=C(F)C=C1	Kina t v2-2_Quad4	F07	425.497	5.43	1	3	1	4.94	50.94	9	C27H24FN3O	215303-72-3	MAPK (p38MAP), p38 MAPK
N-{5-[(propan-2-yl)amino]-7-(trifluoromethyl)-[1,2,4]triazolo[1,5-a]pyridin-2-yl}pyridine-3-carboxamide	S-99		CC(C)NC1=CC(=CC2=NC(NC(=O)C3=CC=CN=C3)=NN12)C(F)(F)F	Kina t v2-2_Quad4	F08	364.325	2.93	2	5	0	7.74	84.21	5	C16H15F3N6O	1124381-69-6	ASK
4-[4-(4-fluorophenyl)-1-(piperidin-4-yl)-1H-imidazol-5-yl]-2-methoxypyrimidine	SB242235		COC1=NC=CC(=N1)C1=C(N=CN1C1CCNCC1)C1=CC=C(F)C=C1	Kina t v2-2_Quad4	F09	353.393	2.45	1	5	0	10.1	64.86	4	C19H20FN5O	193746-75-7	MAPK (p38MAP), p38 MAPK
[2-(4-{4-[(1E)-1-(hydroxyimino)-2,3-dihydro-1H-inden-5-yl]-5-(pyridin-4-yl)-1H-imidazol-2-yl}phenoxy)ethyl]dimethylamine	SB590885		CN(C)CCOC1=CC=C(C=C1)C1=NC(=C(N1)C1=CC=NC=C1)C1=CC=C2C(CC\C2=N/O)=C1	Kina t v2-2_Quad4	F10	453.536	3.21	2	6	0	8.95	86.63	7	C27H27N5O2	405554-55-4	B-RAF
1-{4-[5-(4-chlorophenyl)-4-(pyrimidin-4-yl)-1H-pyrazol-3-yl]piperidin-1-yl}-2-hydroxyethan-1-one	SD-06		OCC(=O)N1CCC(CC1)C1=NNC(=C1C1=CC=NC=N1)C1=CC=C(Cl)C=C1	Kina t v2-2_Quad4	F11	397.858	1.59	2	5	0	12.4	95	4	C20H20ClN5O2	271576-80-8	MAPK (p38MAP), p38 MAPK
(5Z)-5-{[3-(trifluoromethyl)phenyl]methylidene}-1,3-thiazolidine-2,4-dione	526523	SMI-4a	FC(F)(F)C1=CC=CC(\C=C2/SC(=O)NC2=O)=C1	Kina t v2-2_Quad4	G02	273.231	2.73	1	2	0	7.15	46.17	2	C11H6F3NO2S	438190-29-5, 327033-36-3	PIM1/2 Kina Inhibitor V, PIM
N-(5-{[(5-tert-butyl-1,3-oxazol-2-yl)methyl]sulfanyl}-1,3-thiazol-2-yl)piperidine-4-carboxamide hydrochloride	SNS-032	BMS387032	Cl.CC(C)(C)C1=CN=C(CSC2=CN=C(NC(=O)C3CCNCC3)S2)O1	Kina t v2-2_Quad4	G03	416.989	1.89	2	4	0	10.1	80.05	6	C17H25ClN4O2S2	345627-90-9	CDK
1-(3-chlorophenyl)-3-{5-[2-({thieno[3,2-d]pyrimidin-4-yl}amino)ethyl]-1,3-thiazol-2-yl}urea	SNS-314		ClC1=CC=CC(NC(=O)NC2=NC=C(CCNC3=C4SC=CC4=NC=N3)S2)=C1	Kina t v2-2_Quad4	G04	430.934	4.62	3	5	0	10.2	91.83	6	C18H15ClN6OS2	1057249-41-8	AUR, Aurora Kinas A, B, & C
4-(4-{[(4-chloro-3-methylphenyl)carbamoyl]amino}phenoxy)-N-methylpyridine-2-carboxamide	Sorafenib	BAY43-9006, Nexavar	CNC(=O)C1=CC(OC2=CC=C(NC(=O)NC3=CC=C(Cl)C(C)=C3)C=C2)=CC=N1	Kina t v2-2_Quad4	G05	410.854	3.98	3	3	0	11.6	92.35	5	C21H19ClN4O3	284461-73-0	Multi Kina Inhibitor (B-Raf & VEGFR), B-raf, Mek, Erk
N-{2-[2-(dimethylamino)ethoxy]-4-(1H-pyrazol-4-yl)phenyl}-2,3-dihydro-1,4-benzodioxine-2-carboxamide	SR3677		CN(C)CCOC1=CC(=CC=C1NC(=O)C1COC2=CC=CC=C2O1)C1=CNN=C1	Kina t v2-2_Quad4	G06	408.45	2.09	2	6	0	8.62	88.71	7	C22H24N4O4	1072959-67-1	ROCK-II, ROCK II
3-(4-methyl-2-{[(3Z)-2-oxo-2,3-dihydro-1H-indol-3-ylidene]methyl}-1H-pyrrol-3-yl)propanoic acid	SU-5402		CC1=CNC(\C=C2/C(=O)NC3=CC=CC=C23)=C1CCC(O)=O	Kina t v2-2_Quad4	G07	296.32	2.86	3	3	0	4.15	82.19	4	C17H16N2O3	215543-92-3	FGFR,VEGFR, FGFR
(2R)-2-methoxy-3-(octadecyloxy)propyl 2,3,4,6-tetrahydroxy-5-(hydroxymethyl)cyclohexyl carbonate	1L6		CCCCCCCCCCCCCCCCCCOC[C@H](COC(=O)OC1C(O)C(O)C(O)C(CO)C1O)OC	Kina t v2-2_Quad4	G08	578.776	4.79	5	9	1	12.7	155.14	26	C30H58O10	290812-38-3	AKT (Protein Kina B) Inhibitor, AKT, protein kina B
3-methyl-3H-purin-6-amine	3MA	3-Methyladenine, S2767	CN1C=NC(N)=C2N=CN=C12	Kina t v2-2_Quad4	G09	149.153	-0.31	1	4	0	3.03	69.62	0	C6H7N5	5142-23-4, 5142-23-4, 80681-18-1(HCl)	PI3Ks, autophagy, PI3K, PI3K, autophagy
(2R)-3-phenyl-2-(4-phenylbenzenesulfonamido)propanoic acid	24BPSAP		OC(=O)[C@@H](CC1=CC=CC=C1)NS(=O)(=O)C1=CC=C(C=C1)C1=CC=CC=C1	Kina t v2-2_Quad4	G10	381.445	4.15	2	4	0	3.41	83.47	6	C21H19NO4S	193807-58-8	MMP2/MMP9; gelatinas, MMP/MMP9, gelatinas
(2S)-1-N-[5-(2-tert-butyl-1,3-thiazol-4-yl)-4-methyl-1,3-thiazol-2-yl]pyrrolidine-1,2-dicarboxamide	A66		CC1=C(SC(NC(=O)N2CCC[C@H]2C(N)=O)=N1)C1=CSC(=N1)C(C)(C)C	Kina t v2-2_Quad4	G11	393.527	2.7	2	4	0	10.5	101.21	4	C17H23N5O2S2	1166227-08-2	PI3 Kina (PIK3CA), PIK3, alpha PIK3CA
(2Z)-3-amino-2-[(3,5-di-tert-butyl-4-oxocyclohexa-2,5-dien-1-ylidene)methyl]-3-sulfanylprop-2-enenitrile	AG879		CC(C)(C)C1=CC(=C\C(C#N)=C(/N)S)C=C(C1=O)C(C)(C)C	Kina t v2-2_Quad4	H02	316.461	4.03	2	3	0	8.06	66.88	3	C18H24N2OS	148741-30-4	PTK
methyl 4-{[(2,5-dihydroxyphenyl)methyl]amino}benzoate	AG957	NSC 654705	COC(=O)C1=CC=C(NCC2=C(O)C=CC(O)=C2)C=C1	Kina t v2-2_Quad4	H03	273.284	2.57	3	4	0	9.46	78.79	5	C15H15NO4	140674-76-6	PTK
4-(6,7-dimethylquinoxalin-2-yl)benzene-1,2-diol hydrochloride	AG1433		Cl.CC1=C(C)C=C2N=C(C=NC2=C1)C1=CC=C(O)C(O)=C1	Kina t v2-2_Quad4	H04	302.756	3.75	2	4	0	8.88	66.24	1	C16H15ClN2O2	168835-90-3	PDGF-ß receptor kina & KDR/Flk-1/VEGF Receptor 2 kina
N-(3-bromophenyl)-6,7-dimethoxyquinazolin-4-amine	AG1517		COC1=C(OC)C=C2C(NC3=CC(Br)=CC=C3)=NC=NC2=C1	Kina t v2-2_Quad4	H05	360.205	3.91	1	5	0	4.62	56.27	4	C16H14BrN3O2	153436-54-5	EGFR PTK, EGFR,PTK
(2E)-2-[(E)-3,4-dihydroxybenzoyl]-3-(2-oxo-2,3-dihydro-1,3-benzoxazol-5-yl)prop-2-enenitrile	AGL2263		OC1=CC=C(C=C1O)C(=O)C(=C\C1=CC=C2OC(=O)NC2=C1)\C#N	Kina t v2-2_Quad4	H06	322.272	2.45	3	6	0	7.02	119.65	3	C17H10N2O5	638213-98-6	Insulin Receptor (IR) & Insulin-like GFR (IGF-R), Insulin Receptor; IGF-R
9-Nitro-7,12-dihydroindolo[3,2-d][1]benzazepin-6(5H)-one	Alsterpaullone, 9-Nitropaullone		O=C1Cc2c(nc3ccc(cc23)N(=O)=O)C2=CC=CC=C2N1	Kina t v2-2_Quad4	H07	292.269	2.87	1	4	0	3.11	87.81	1	C16H10N3O3	237430-03-4, 852529-97-0	Cdk, cyclin-dependent kina, CDK1/cyclin B/GSK3beta
[2-(6-bromo-2-oxo-2,3-dihydro-1H-indol-3-ylidene)-2H-indol-3-yl]amino acetate	BIO-Ac		CC(=O)ONC1=C2C=CC=CC2=N\C1=C1/C(=O)NC2=C1C=CC(Br)=C2	Kina t v2-2_Quad4	H08	398.21	1.92	2	4	0	6.16	79.79	3	C18H12BrN3O3	667463-85-6	GSK-3alpha/beta
5-fluoro-3-phenyl-2-[(1S)-1-[(9H-purin-6-yl)amino]propyl]-3,4-dihydroquinazolin-4-one	CAL101		CC[C@H](NC1=C2N=CNC2=NC=N1)C1=NC2=CC=CC(F)=C2C(=O)N1C1=CC=CC=C1	Kina t v2-2_Quad4	H09	415.423	3.36	2	6	0	9.86	99.16	5	C22H18FN7O	870281-82-6	PI3K-delta
N-[4-(morpholin-4-yl)butyl]-1-benzofuran-2-carboxamide hydrochloride	CL82198		Cl.O=C(NCCCCN1CCOCC1)C1=CC2=CC=CC=C2O1	Kina t v2-2_Quad4	H10	338.829	1.5	1	3	0	7.47	54.71	6	C17H23ClN2O3	307002-71-7	MMP-13
4-[4-(2,3-dihydro-1,4-benzodioxin-6-yl)-5-(pyridin-2-yl)imidazol-2-yl]benzamide	D4476		NC(=O)C1=CC=C(C=C1)c1nc(c(n1)C1=NC=CC=C1)C1=CC=C2OCCOC2=C1	Kina t v2-2_Quad4	H11	397.406	3.52	1	6	0	0.86	100.22	4	C23H17N4O3	301836-43-1	CK1, cain kina, and ALK5, CK1, ALK5
2-(morpholin-4-yl)-6-(thianthren-1-yl)-4H-pyran-4-one	118500	KU55933, S1092, Tocris 3544	O=C1C=C(OC(=C1)C1=CC=CC2=C1SC1=CC=CC=C1S2)N1CCOCC1	Kina t v2-3_Quad3	A02	395.495	4.39	0	4	0	-3.36	38.77	2	C21H17NO3S2	587871-26-9, [587871-26-9]	ATM Kina Inhibitor, ATM
2-[(3-bromo-5-tert-butyl-4-hydroxyphenyl)methylidene]propanedinitrile	121767		CC(C)(C)C1=C(O)C(Br)=CC(C=C(C#N)C#N)=C1	Kina t v2-3_Quad3	A03	305.17	4.18	1	3	0	6.82	67.81	2	C14H13BrN2O	65678-07-1	AG 1024
5-(1,3-benzothiazol-2-yl)-3-ethyl-2-[(E)-2-[methyl(phenyl)amino]ethenyl]-1-phenyl-1H-1,3-benzodiazol-3-ium iodide	124011		[I-].CC[N+]1=C(\C=C\N(C)C2=CC=CC=C2)N(C2=CC=C(C=C12)C1=NC2=CC=CC=C2S1)C1=CC=CC=C1	Kina t v2-3_Quad3	A04	614.542	4.03	0	2	1	1.93	24.94	6	C31H27IN4S	681281-88-9	Akt Inhibitor IV
1-{1-[(4-{7-phenyl-1H-imidazo[4,5-g]quinoxalin-6-yl}phenyl)methyl]piperidin-4-yl}-2,3-dihydro-1H-1,3-benzodiazol-2-one	124018		O=C1NC2=CC=CC=C2N1C1CCN(CC2=CC=C(C=C2)C2=C(N=C3C=C4NC=NC4=CC3=N2)C2=CC=CC=C2)CC1	Kina t v2-3_Quad3	A05	551.64	5.62	2	5	2	7.74	90.04	5	C34H29N7O	612847-09-3	Akt Inhibitor VIII, Isozyme-lective, Akti-1/2
14-nitro-8,18-diazatetracyclo[9.7.0.0²,⁷.0¹²,¹⁷]octadeca-1(11),2(7),3,5,12,14,16-heptaen-9-one	126870		O=C1CC2=C(NC3=CC=C(C=C23)N(=O)=O)C2=C(N1)C=CC=C2	Kina t v2-3_Quad3	A06	293.277	2.68	2	3	0	13.1	90.71	1	C16H11N3O3	237430-03-4	Alsterpaullone, Alsterpaullone
4-{7-butyl-5H-pyrrolo[2,3-b]pyrazin-6-yl}phenol	128125		CCCCC1=C(NC2=NC=CN=C12)C1=CC=C(O)C=C1	Kina t v2-3_Quad3	A07	267.326	3.5	2	3	0	10	61.8	4	C16H17N3O	496864-16-5	Aloisine A, RP107
(2R)-2-({6-[(3-amino-5-chlorophenyl)amino]-9-(propan-2-yl)-9H-purin-2-yl}amino)-3-methylbutan-1-ol	164640	Tocris 2072	CC(C)[C@H](CO)NC1=NC(NC2=CC(N)=CC(Cl)=C2)=C2N=CN(C(C)C)C2=N1	Kina t v2-3_Quad3	A08	403.909	3.28	4	7	0	3.74	113.91	7	C19H26ClN7O	220792-57-4, [220792-57-4]	Aminopurvalanol A, cdk
N-{4-[(6,7-dimethoxyquinazolin-4-yl)amino]phenyl}benzamide	189404		COC1=C(OC)C=C2C(NC3=CC=C(NC(=O)C4=CC=CC=C4)C=C3)=NC=NC2=C1	Kina t v2-3_Quad3	A09	400.43	4.24	2	6	0	4.63	85.37	6	C23H20N4O3	331770-21-9	Aurora Kina Inhibitor II
4-{[5-amino-1-(2,6-difluorobenzoyl)-1H-1,2,4-triazol-3-yl]amino}benzene-1-sulfonamide; acetonitrile	189406		CC#N.NC1=NC(NC2=CC=C(C=C2)S(N)(=O)=O)=NN1C(=O)C1=C(F)C=CC=C1F	Kina t v2-3_Quad3	A10	435.408	2.28	3	7	0	10.3	145.99	4	C17H15F2N7O3S	443797-96-4	Aurora Kina/Cdk Inhibitor
3-(6-{[4-(trifluoromethoxy)phenyl]amino}pyrimidin-4-yl)benzamide	197221	GNF-2	NC(=O)C1=CC=CC(=C1)C1=CC(NC2=CC=C(OC(F)(F)F)C=C2)=NC=N1	Kina t v2-3_Quad3	A11	374.317	4.4	2	5	0	3.96	90.13	6	C18H13F3N4O2	778270-11-4	Bcr-abl Inhibitor, Brc-abl/c-abl
3,4-bis(1H-indol-3-yl)-2,5-dihydro-1H-pyrrole-2,5-dione	203297		O=C1NC(=O)C(C2=CNC3=CC=CC=C23)=C1C1=CNC2=CC=CC=C12	Kina t v2-3_Quad3	B02	327.336	2.9	3	2	0	9.71	77.75	2	C20H13N3O2	119139-23-0	Bisindolylmaleimide IV
N-(3-bromophenyl)-3-methyl-3H-imidazo[4,5-g]quinazolin-8-amine	203696		CN1C=NC2=CC3=C(NC4=CC(Br)=CC=C4)N=CN=C3C=C12	Kina t v2-3_Quad3	B03	354.204	3.74	1	4	0	5.46	55.63	2	C16H12BrN5	174709-30-9	BPIQ-I
2-N-[(1R,2S)-2-aminocyclohexyl]-6-N-(3-chlorophenyl)-9-ethyl-9H-purine-2,6-diamine	217696		CCN1C=NC2=C(NC3=CC=CC(Cl)=C3)N=C(N[C@@H]3CCCC[C@@H]3N)N=C12	Kina t v2-3_Quad3	B04	385.894	3.69	3	6	0	9.91	93.68	5	C19H24ClN7	190654-01-4	Cdk1 Inhibitor, CGP74514A, Cdk1 Inhibitor, CGP74514A
1H-pyrazolo[3,4-b]quinoxalin-3-amine	217720	Tocris 1937	NC1=NNC2=NC3=CC=CC=C3N=C12	Kina t v2-3_Quad3	B05	185.185	1.14	2	4	0	2.33	80.48	0	C9H7N5	40254-90-8, [40254-90-8]	Cdk1/5 Inhibitor, cdk
(2E)-3-(2,3,4,5-tetrabromophenyl)prop-2-enoic acid	218710		OC(=O)\C=C\C1=C(Br)C(Br)=C(Br)C(Br)=C1	Kina t v2-3_Quad3	B06	463.743	5.21	1	2	1	1.66	37.3	2	C9H4Br4O2	934358-00-6	Cain Kina II Inhibitor III, TBCA
1,4-dimethoxy-9,10-dihydroacridine-9-thione	219477		COC1=CC=C(OC)C2=C1NC1=CC=CC=C1C2=S	Kina t v2-3_Quad3	B07	271.334	3.47	1	3	0	16.2	30.49	2	C15H13NO2S	141992-47-4	Cdk4 Inhibitor II, NSC 625987, Cdk4 Inhibitor II, NSC 625987
1-[(2Z)-3-ethyl-5-methoxy-2,3-dihydro-1,3-benzothiazol-2-ylidene]propan-2-one	Lopac 1112	219479, T 5575, TG003	CCN1\C(SC2=C1C=C(OC)C=C2)=C\C(C)=O	Kina t v2-3_Quad3	B08	249.329	3.12	0	3	0	-4.07	29.54	3	C13H15NO2S	300801-52-9	Cdc2-Like Kina Inhibitor, TG003, Potent, specific, and reversible Cdc2-like kina (Clk) inhibitor. Competes with ATP.
17,18-dimethoxy-21-methyl-5,7-dioxa-21-azapentacyclo[11.8.0.0²,¹⁰.0⁴,⁸.0¹⁴,¹⁹]henicosa-1(13),2,4(8),9,11,14,16,18,20-nonaen-21-ium chloride	220285	C 2932, Chelerythrine chloride, Lopac 762	[Cl-].COC1=CC=C2C(C=[N+](C)C3=C2C=CC2=CC4=C(OCO4)C=C32)=C1OC	Kina t v2-3_Quad3	B09	383.825	-0.88	0	4	0	-4.39	40.8	2	C21H18ClNO4	3895-92-9	Chelerythrine Chloride, PKC inhibitor; affects translocation of PKC from cytosol to plasma membrane
2-({6-[(3-chlorophenyl)amino]-9-(propan-2-yl)-9H-purin-2-yl}amino)ethan-1-ol	234503		CC(C)N1C=NC2=C(NC3=CC(Cl)=CC=C3)N=C(NCCO)N=C12	Kina t v2-3_Quad3	B10	346.815	2.8	3	6	0	3.2	87.89	6	C16H19ClN6O	212779-48-1	Compound 52
2-[(2-hydroxyethyl)(6-{[(4-methoxyphenyl)methyl]amino}-9-(propan-2-yl)-9H-purin-2-yl)amino]ethan-1-ol	238803		COC1=CC=C(CNC2=C3N=CN(C(C)C)C3=NC(=N2)N(CCO)CCO)C=C1	Kina t v2-3_Quad3	B11	400.475	1.74	3	8	0	2.09	108.56	10	C20H28N6O3	199986-75-9	Cdk2 Inhibitor III
2-(morpholin-4-yl)-4H-benzo[h]chromen-4-one	260961	Tocris 2828	O=C1C=C(OC2=C3C=CC=CC3=CC=C12)N1CCOCC1	Kina t v2-3_Quad3	C02	281.306	2.75	0	4	0	15.9	38.77	1	C17H15NO3	154447-35-5, [154447-35-5]	DNA-PK Inhibitor II, DNA-PK
2-benzoyl-5-(morpholin-4-yl)phenol	260964		OC1=CC(=CC=C1C(=O)C1=CC=CC=C1)N1CCOCC1	Kina t v2-3_Quad3	C03	283.322	3.67	1	4	0	8.31	49.77	3	C17H17NO3	404009-46-7	DNA-PK Inhibitor V
(3E)-3-{[4-(dimethylamino)phenyl]methylidene}-2,3-dihydro-1H-indol-2-one	317200		CN(C)C1=CC=C(\C=C2\C(=O)NC3=C2C=CC=C3)C=C1	Kina t v2-3_Quad3	C04	264.322	3.37	1	2	0	4.62	32.34	2	C17H16N2O	5812-07-7, 7/7/5812	DMBI
N-{3-[(6-{[3-(trifluoromethyl)phenyl]amino}pyrimidin-4-yl)amino]phenyl}cyclopropanecarboxamide	324674		FC(F)(F)C1=CC=CC(NC2=NC=NC(NC3=CC=CC(NC(=O)C4CC4)=C3)=C2)=C1	Kina t v2-3_Quad3	C05	413.396	5.01	3	5	1	5.14	78.94	7	C21H18F3N5O	879127-07-8	EGFR Inhibitor
5-{2-phenylpyrazolo[1,5-a]pyridin-3-yl}-1H-pyrazolo[3,4-c]pyridazin-3-amine	328007		NC1=NNC2=NN=C(C=C12)C1=C2C=CC=CN2N=C1C1=CC=CC=C1	Kina t v2-3_Quad3	C06	327.343	2.83	2	5	0	2.61	97.78	2	C18H13N7	865362-74-9	ERK Inhibitor II, FR180204
(E)-2-nitro-1-[(Z)-{[5-(3-nitrophenyl)furan-2-yl]methylidene}amino]guanidine	328009		N\C(N\N=C/C1=CC=C(O1)C1=CC=CC(=C1)N(=O)=O)=N/N(=O)=O	Kina t v2-3_Quad3	C07	318.245	1.56	2	8	0	-0.1	167.55	5	C12H10N6O5		ERK Inhibitor III
2-(3,4-dimethoxybenzamido)-4,5,6,7-tetrahydro-1-benzothiophene-3-carboxamide	343020	Tocris 2591	COC1=CC=C(C=C1OC)C(=O)NC1=C(C(N)=O)C2=C(CCCC2)S1	Kina t v2-3_Quad3	C08	360.427	3.78	2	4	0	9	90.65	5	C18H20N2O4S	301305-73-, 301305-73-7, [301305-73-7]	Flt-3 Inhibitor, FLT3
5-phenyl-N-{4-[2-(pyrrolidin-1-yl)ethoxy]phenyl}-1,3-thiazol-2-amine	343022		C(CN1CCCC1)OC1=CC=C(NC2=NC=C(S2)C2=CC=CC=C2)C=C1	Kina t v2-3_Quad3	C09	365.492	4.67	1	4	0	9.04	37.39	7	C21H23N3OS	852045-46-6	Flt-3 Inhibitor III
4-benzyl-2-methyl-1,2,4-thiadiazolidine-3,5-dione	361540	TDZD-8	CN1SC(=O)N(CC2=CC=CC=C2)C1=O	Kina t v2-3_Quad3	C10	222.264	2.08	0	2	0		40.62	2	C10H10N2O2S	327036-89-5	GSK-3b Inhibitor I, GSK -3beta, Flt-3, PKC
1-[(4-methoxyphenyl)methyl]-3-(5-nitro-1,3-thiazol-2-yl)urea	361549		COC1=CC=C(CNC(=O)NC2=NC=C(S2)N(=O)=O)C=C1	Kina t v2-3_Quad3	C11	308.313	2.12	2	5	0	10.3	109.07	5	C12H12N4O4S	487021-52-3	GSK-3b Inhibitor VIII
[(3Z)-2-(6-bromo-2-oxo-2,3-dihydro-1H-indol-3-ylidene)-2,3-dihydro-1H-indol-3-ylidene]amino acetate	361551		CC(=O)O\N=C1/C(/NC2=CC=CC=C/12)=C1/C(=O)NC2=CC(Br)=CC=C12	Kina t v2-3_Quad3	D02	398.21	2.71	2	5	0	4.91	79.79	2	C18H12BrN3O3		GSK-3 Inhibitor X
3-{[6-(3-aminophenyl)-7H-pyrrolo[2,3-d]pyrimidin-4-yl]oxy}phenol	361554		NC1=CC=CC(=C1)C1=CC2=C(OC3=CC=CC(O)=C3)N=CN=C2N1	Kina t v2-3_Quad3	D03	318.329	3.05	3	4	0	9.06	97.05	3	C18H14N4O2		GSK3b Inhibitor XII, TWS119
3-{23-methyl-14-oxo-3,13,23-triazahexacyclo[14.7.0.0²,¹⁰.0⁴,⁹.0¹¹,¹⁵.0¹⁷,²²]tricosa-1(16),2(10),4,6,8,11(15),17(22),18,20-nonaen-3-yl}propanenitrile	365250	Go6976	CN1C2=C(C=CC=C2)C2=C1C1=C(C3=C2C(=O)NC3)C2=CC=CC=C2N1CCC#N	Kina t v2-3_Quad3	D04	378.426	3.25	1	2	0	14.6	62.75	2	C24H18N4O	136194-77-9	Gö 6976, PKC, protein kina C
5-phenyl-7-oxa-3,4-diazatricyclo[6.4.0.0²,⁶]dodeca-1(12),2(6),4,8,10-pentaene	371806		N1N=C(C2=C1C1=CC=CC=C1O2)C1=CC=CC=C1	Kina t v2-3_Quad3	D05	234.253	3.52	1	1	0	11.8	41.82	1	C15H10N2O	34823-86-4	GTP-14564
N-(2-{[(2E)-3-(4-bromophenyl)prop-2-en-1-yl]amino}ethyl)isoquinoline-5-sulfonamide dihydrochloride	371963	EI-196, Tocris 2910	Cl.Cl.BrC1=CC=C(\C=C\CNCCNS(=O)(=O)C2=C3C=CN=CC3=CC=C2)C=C1	Kina t v2-3_Quad3	D06	520.339	3.23	2	4	1	8.1	71.09	7	C20H23BrCl2N3O2S	127243-85-0, [127243-85-0]	H-89, Dihydrochloride, PKA
(4E,6Z,9S,10E,12S,14S,16S,17R)-8,13,14,17-tetramethoxy-4,10,12,16-tetramethyl-3,20,22-trioxo-2-azabicyclo[16.3.1]docosa-1(21),4,6,10,18-pentaen-9-yl carbamate	375670		CO[C@H]1C[C@H](C)[C@@H](OC)C2=CC(=O)C=C(NC(=O)\C(C)=C\C=C/C(OC)[C@@H](OC(N)=O)\C(C)=C\[C@H](C)C1OC)C2=O	Kina t v2-3_Quad3	D07	574.662	2.69	2	8	1	12.8	152.48	6	C30H42N2O9	70563-58-5	Herbimycin A, Streptomyces sp., Herbimycin A, Stre
2-(carbamoylamino)-5-(4-fluorophenyl)thiophene-3-carboxamide	401481	S2824, TPCA-1, Tocris 2559	NC(=O)NC1=C(C=C(S1)C1=CC=C(F)C=C1)C(N)=O	Kina t v2-3_Quad3	D08	279.29	2.11	3	2	0	10.2	98.21	3	C12H10FN3O2S	507475-17-4, [507475-17-4]	IKK-2 Inhibitor IV, IKK
3-[(3E)-3-(hydroxyimino)-2,3-dihydro-1H-indol-2-ylidene]-2,3-dihydro-1H-indol-2-one	Lopac 126	402085, CC-207, I0404, Indirubin-3'-oxime	O\N=C1\C(\NC2=C\1C=CC=C2)=C1\C(=O)NC2=C1C=CC=C2	Kina t v2-3_Quad3	D09	277.277	1.79	3	4	0	8.31	73.72	0	C16H11N3O2	160807-49-8	Indirubin-3?-monoxime, GSK-3beta, Cyclin-dependent kina inhibitor; ATP competitive; antiproliferative
N-{1-[2-(morpholin-4-yl)ethyl]-1H-1,3-benzodiazol-2-yl}-3-nitrobenzamide	407601	I 5409, IRAK-1/4 Inhibitor I, Lopac 463	O=C(NC1=NC2=CC=CC=C2N1CCN1CCOCC1)C1=CC=CC(=C1)N(=O)=O	Kina t v2-3_Quad3	D10	395.412	3	1	6	0	6.66	105.21	6	C20H21N5O4	509093-47-4	IRAK-1/4 Inhibitor, A novel benzimidazole that is a potent inhibitor of interleukin-1 receptor-associated kinas 1/4 (IRAK 1/4).
2-bromo-4-[(6,7-dimethoxyquinazolin-4-yl)amino]phenol	420104	S2867, WHI-P154	COC1=C(OC)C=C2C(NC3=CC(Br)=C(O)C=C3)=NC=NC2=C1	Kina t v2-3_Quad3	D11	376.205	3.61	2	6	0	8.97	76.5	4	C16H14BrN3O3	211555-04-3, 211555-04-3, 296234-84-9 (HCl)	JAK3 Inhibitor II, JAK, EGFR
3-[benzyl(propan-2-yl)amino]-1-(naphthalen-2-yl)propan-1-one hydrochloride	420121	Lopac 448, Tocris 1367, Z 4626, ZM 39923 hydrochloride	Cl.CC(C)N(CCC(=O)C1=CC2=CC=CC=C2C=C1)CC1=CC=CC=C1	Kina t v2-3_Quad3	E02	367.912	5.15	0	2	1	8.87	20.31	7	C23H26ClNO	58753-54-1, [58753-54-1]	JAK3 Inhibitor IV, JAK3, Janus kina 3 (JNK-3) inhibitor.
(3Z)-5-(pyridin-3-yl)-3-(1H-pyrrol-2-ylmethylidene)-2,3-dihydro-1H-indol-2-one; methanesulfonic acid	420126		CS(O)(=O)=O.O=C1NC2=CC=C(C=C2\C1=C\C1=CC=CN1)C1=CC=CN=C1	Kina t v2-3_Quad3	E03	383.421	2.69	2	2	0	4.73	57.78	2	C19H17N3O4S	856436-16-3	JAK3 Inhibitor VI
N-(4-amino-5-cyano-6-ethoxypyridin-2-yl)-2-(2,5-dimethoxyphenyl)acetamide	420135		CCOC1=NC(NC(=O)CC2=C(OC)C=CC(OC)=C2)=CC(N)=C1C#N	Kina t v2-3_Quad3	E04	356.376	1.93	2	7	0	11.8	119.49	7	C18H20N4O4	894804-07-0	JNK Inhibitor VIII
methyl (15R,16S,18S)-16-hydroxy-15-methyl-3-oxo-28-oxa-4,14,19-triazaoctacyclo[12.11.2.1¹⁵,¹⁸.0²,⁶.0⁷,²⁷.0⁸,¹³.0¹⁹,²⁶.0²⁰,²⁵]octacosa-1(26),2(6),7(27),8(13),9,11,20,22,24-nonaene-16-carboxylate	420298		COC(=O)[C@]1(O)C[C@@H]2O[C@@]1(C)N1C3=C(C=CC=C3)C3=C1C1=C(C4=CC=CC=C4N21)C1=C3CNC1=O	Kina t v2-3_Quad3	E05	467.473	3.48	2	4	0	10.7	94.72	2	C27H21N3O5	97161-97-2	K-252a, Nocardiopsis sp.
S-(isoquinolin-5-yl)-3-(4-{[(isoquinolin-5-yloxy)sulfanyl]peroxy}phenyl)-N-methyl-1-oxo-1-(4-phenylpiperazin-1-yl)propane-2-sulfonamido	422706		CN(C(CC1=CC=C(OOSOC2=CC=CC3=CN=CC=C23)C=C1)C(=O)N1CCN(CC1)C1=CC=CC=C1)S(=O)(=O)C1=C2C=CN=CC2=CC=C1	Kina t v2-3_Quad3	E06	721.844	6.05	0	9	2	4.35	114.4	11	C38H35N5O6S2	127191-97-3	KN-62
7-cyclopentyl-5-(4-phenoxyphenyl)-7H-pyrrolo[2,3-d]pyrimidin-4-amine	428205	7-Cyclopentyl-5-(4-phenoxy)phenyl-7H-pyrrolo[2,3-d]pyrimidin-4-ylamine, C 8863, Lopac 880	NC1=C2C(=NC=N1)N(C=C2C1=CC=C(OC2=CC=CC=C2)C=C1)C1CCCC1	Kina t v2-3_Quad3	E07	370.447	5.01	1	3	1	7.24	65.96	4	C23H22N4O	213743-31-8	Lck Inhibitor, Potent and lective Ick (src family tyrosine kina) inhibitor.
8-phenyl-2-(piperazin-1-yl)-4H-chromen-4-one	440203		O=C1C=C(OC2=C1C=CC=C2C1=CC=CC=C1)N1CCNCC1	Kina t v2-3_Quad3	E08	306.358	3.1	1	4	0	8.82	41.57	2	C19H18N2O2	154447-38-8	LY 303511, LY 303511- Negative control
1-(3-chloro-1,4-dioxo-1,4-dihydronaphthalen-2-yl)pyrrolidine-2,5-dione	444938		ClC1=C(N2C(=O)CCC2=O)C(=O)C2=CC=CC=C2C1=O	Kina t v2-3_Quad3	E09	289.671	0.58	0	4	0	18.7	71.52	1	C14H8ClNO4	623163-52-0	MEK Inhibitor II
(3Z)-N-(3-chlorophenyl)-3-{[3,5-dimethyl-4-(4-methylpiperazine-1-carbonyl)-1H-pyrrol-2-yl]methylidene}-N-methyl-2-oxo-2,3-dihydro-1H-indole-5-sulfonamide	448101	S1080	CN(C1=CC(Cl)=CC=C1)S(=O)(=O)C1=CC=C2NC(=O)\C(=C/C3=C(C)C(C(=O)N4CCN(C)CC4)=C(C)N3)C2=C1	Kina t v2-3_Quad3	E10	568.087	3.44	2	5	1	6.91	105.82	4	C28H30ClN5O4S	658084-23-2	Met Kina Inhibitor, c-Met
4-[4-(2-fluorophenyl)phenyl]-N-(4-hydroxyphenyl)butanamide	475863		OC1=CC=C(NC(=O)CCCC2=CC=C(C=C2)C2=C(F)C=CC=C2)C=C1	Kina t v2-3_Quad3	E11	349.398	5.42	2	2	1	9.46	49.33	6	C22H20FNO2	41179-33-3	MK2a Inhibitor
4-[4-(4-fluorophenyl)-2-(methylsulfanyl)-1H-imidazol-5-yl]-N-(1-phenylethyl)pyridin-2-amine	506121		CSC1=NC(=C(N1)C1=CC=NC(NC(C)C2=CC=CC=C2)=C1)C1=CC=C(F)C=C1	Kina t v2-3_Quad3	F02	404.503	5.9	2	3	1	6.32	53.6	6	C23H21FN4S	581098-48-8	p38 MAP Kina Inhibitor III
2-(2-amino-3-methoxyphenyl)-4H-chromen-4-one	Lopac 1174	513000, EI-360,P-215, PD 98059, S1177, Tocris 1213	COC1=C(N)C(=CC=C1)C1=CC(=O)C2=C(O1)C=CC=C2	Kina t v2-3_Quad3	F03	267.279	1.98	1	4	0	3.22	61.55	2	C16H13NO3	167869-21-8, [167869-21-8]	PD 98059, MEK, Specific inhibitor of the activation of mitogen-activated protein kina kina (MAPKK)
4-N-(3-bromophenyl)-6-N-methylpyrido[3,4-d]pyrimidine-4,6-diamine	513035		CNC1=NC=C2N=CN=C(NC3=CC(Br)=CC=C3)C2=C1	Kina t v2-3_Quad3	F04	330.183	3.08	2	5	0	5.08	62.73	3	C14H12BrN5	171179-06-9	PD 158780
2-(1H-indole-2-carbonyl)-1H-indol-5-yl butanoate	521231		CCCC(=O)OC1=CC=C2NC(=CC2=C1)C(=O)C1=CC2=CC=CC=C2N1	Kina t v2-3_Quad3	F05	346.379	4.22	2	2	0	12.1	74.95	6	C21H18N2O3	249762-74-1	PDGF Receptor Tyrosine Kina Inhibitor II
N-(3-fluorophenyl)-6,7-dimethoxy-1H,4H-indeno[1,2-c]pyrazol-3-amine	521233		COC1=CC2=C(C=C1OC)C1=C(C2)C(NC2=CC=CC(F)=C2)=NN1	Kina t v2-3_Quad3	F06	325.337	3.82	2	4	0	7.67	59.17	4	C18H16FN3O2	627518-40-5	PDGF Receptor Tyrosine Kina Inhibitor IV
10,11,12,13,14,16-hexaazatetracyclo[7.7.0.0²,⁷.0¹¹,¹⁵]hexadeca-1(16),2,4,6,9,12,14-heptaen-8-one	521275		O=C1C2=CC=CC=C2C2=NC3=NN=NN3N=C12	Kina t v2-3_Quad3	F07	224.178	0.98	0	6	0	-2.6	85.93	0	C10H4N6O	331253-86-2 and 329710-24-9	PDK1/Akt/Flt Dual Pathway Inhibitor
(3Z)-5-chloro-3-[(3,5-dichloro-4-hydroxyphenyl)methylidene]-2,3-dihydro-1H-indol-2-one	527455		OC1=C(Cl)C=C(\C=C2/C(=O)NC3=CC=C(Cl)C=C23)C=C1Cl	Kina t v2-3_Quad3	F08	340.589	4.77	2	2	0	6.36	49.33	1	C15H8Cl3NO2	852547-30-9	PKR Inhibitor, Negative Control
(5Z)-5-(quinoxalin-6-ylmethylidene)-1,3-thiazolidine-2,4-dione	528106	A 0233, AS605240, Lopac 1131, S1410	O=C1NC(=O)\C(S1)=C\C1=CC=C2N=CC=NC2=C1	Kina t v2-3_Quad3	F09	257.268	1.18	1	4	0	7.9	71.95	1	C12H7N3O2S	648450-29-7	PI 3-Kg Inhibitor, PI3K, AS605240 is a potent and lective PI3K inhibitor
1-phenyl-1H-pyrazolo[3,4-d]pyrimidin-4-amine	RJC 00689	529574	NC1=C2C=NN(C2=NC=N1)C1=CC=CC=C1	Kina t v2-3_Quad3	F10	211.223	1.29	1	4	0	6.49	69.62	1	C11H9N5	5334-30-5	PP3
N-[(2S,3R,4R,6R)-3-methoxy-2-methyl-16-oxo-29-oxa-1,7,17-triazaoctacyclo[12.12.2.1²,⁶.0⁷,²⁸.0⁸,¹³.0¹⁵,¹⁹.0²⁰,²⁷.0²¹,²⁶]nonacosa-8,10,12,14(28),15(19),20(27),21(26),22,24-nonaen-4-yl]-N-methylbenzamide	539648	EI-370	CO[C@@H]1[C@@H](C[C@H]2O[C@]1(C)N1C3=C(C=CC=C3)C3=C1C1=C(C4=CC=CC=C4N21)C1=C3CNC1=O)N(C)C(=O)C1=CC=CC=C1	Kina t v2-3_Quad3	F11	570.637	5.43	1	4	2	14.1	77.73	3	C35H30N4O4	120685-11-2	Staurosporine, N-byl-, PKC inhibitor
3-{1-[3-(1H-imidazol-1-yl)propyl]-1H-indol-3-yl}-4-(phenylamino)-2,5-dihydro-1H-pyrrole-2,5-dione	539654		O=C1NC(=O)C(=C1NC1=CC=CC=C1)C1=CN(CCCN2C=CN=C2)C2=CC=CC=C12	Kina t v2-3_Quad3	G02	411.456	2.24	2	4	0	6.79	80.95	7	C24H21N5O2	257879-35-9	PKCb Inhibitor
(1R,9S,12S,15R,16E,18R,19R,21R,23S,24E,26E,28E,30S,32S,35R)-1,18-dihydroxy-12-{1-[(1R,3R,4R)-4-hydroxy-3-methoxycyclohexyl]propan-2-yl}-19,30-dimethoxy-15,17,21,23,29,35-hexamethyl-11,36-dioxa-4-azatricyclo[30.3.1.0⁴,⁹]hexatriaconta-16,24,26,28-tetraene-2,3,10,14,20-pentone	553210		CO[C@@H]1C[C@@H](CC(C)[C@@H]2CC(=O)[C@H](C)\C=C(C)\[C@@H](O)[C@@H](OC)C(=O)[C@H](C)C[C@H](C)\C=C\C=C\C=C(C)\[C@H](C[C@@H]3CC[C@@H](C)[C@@](O)(O3)C(=O)C(=O)N3CCCC[C@H]3C(=O)O2)OC)CC[C@H]1O	Kina t v2-3_Quad3	G03	914.172	7.45	3	12	3	9.96	195.43	6	C51H79NO13	53123-88-9	Rapamycin
2-amino-1-[(3R)-3-methyl-4-[(4-methylisoquinolin-5-yl)sulfonyl]-1,4-diazepan-1-yl]ethan-1-one hydrate dihydrochloride	555554		O.Cl.Cl.C[C@@H]1CN(CCCN1S(=O)(=O)C1=C2C(C)=CN=CC2=CC=C1)C(=O)CN	Kina t v2-3_Quad3	G04	467.41	-0.06	1	5	0	8.13	96.6	2	C18H28Cl2N4O4S	not registered	Rho Kina Inhibitor IV
4-[4-ethyl-2-(4-methoxyphenyl)-1H-imidazol-5-yl]pyridine	559387		CCC1=C(NC(=N1)C1=CC=C(OC)C=C1)C1=CC=NC=C1	Kina t v2-3_Quad3	G05	279.336	2.9	1	3	0	5.76	50.8	4	C17H17N3O		SB 202474, Negative control, SB 202474, Negative control for p38 MAPK inhibition studies
4-[4-(4-fluorophenyl)-2-(4-methanesulfinylphenyl)-1H-imidazol-5-yl]pyridine	559389	EI-286, SB203580, S1076	CS(=O)C1=CC=C(C=C1)C1=NC(=C(N1)C1=CC=NC=C1)C1=CC=C(F)C=C1	Kina t v2-3_Quad3	G06	377.435	3.14	1	3	0	5.16	58.64	4	C21H16FN3OS	152121-47-6	SB 203580, p38 MAPK
28-oxa-4,14,19-triazaoctacyclo[12.11.2.1¹⁵,¹⁸.0²,⁶.0⁷,²⁷.0⁸,¹³.0¹⁹,²⁶.0²⁰,²⁵]octacosa-1(26),2(6),7(27),8,10,12,20(25),21,23-nonaene-3,5-dione	559402	Tocris 2560	O=C1NC(=O)C2=C1C1=C3N(C4CCC(O4)N4C5=C(C=CC=C5)C2=C34)C2=CC=CC=C12	Kina t v2-3_Quad3	G07	393.394	3.76	1	3	0	8.03	65.26	0	C24H15N3O3	135897-06-2, [135897-06-2]	SB 218078, Chk1
4-[6-(4-fluorophenyl)-2H,3H-imidazo[2,1-b][1,3]thiazol-5-yl]pyridine	567305		FC1=CC=C(C=C1)C1=C(N2CCSC2=N1)C1=CC=NC=C1	Kina t v2-3_Quad3	G08	297.35	3.49	0	2	0	4.87	30.71	2	C16H12FN3S	72873-74-6	SKF-86002
6,7-dimethoxy-N-(4-phenoxyphenyl)quinazolin-4-amine	567805	4PDiMQ	COC1=C(OC)C=C2C(NC3=CC=C(OC4=CC=CC=C4)C=C3)=NC=NC2=C1	Kina t v2-3_Quad3	G09	373.405	4.64	1	5	0	4.63	65.5	6	C22H19N3O3	179248-59-0	Src Kina Inhibitor I, Src Family PTK
11-oxo-3,10-diazapentacyclo[10.7.1.0²,¹⁰.0⁴,⁹.0¹⁶,²⁰]icosa-1(20),2,4,6,8,12,14,16,18-nonaene-17-carboxylic acid; acetic acid	570250		CC(O)=O.OC(=O)C1=C2C=CC=C3C(=O)N4C5=CC=CC=C5N=C4C(C=C1)=C23	Kina t v2-3_Quad3	G10	374.346	3.13	1	4	0	3.39	72.19	1	C21H14N2O5	52029-86-4	STO-609
(3Z)-3-(1H-imidazol-4-ylmethylidene)-5-methoxy-2,3-dihydro-1H-indol-2-one	572650		COC1=CC=C2NC(=O)\C(=C/C3=CNC=N3)C2=C1	Kina t v2-3_Quad3	G11	241.245	1.22	2	3	0	6.07	67.01	2	C13H11N3O2	666837-93-0	SU9516
(3Z)-3-[(1-methyl-1H-indol-3-yl)methylidene]-2-oxo-2,3-dihydro-1H-indole-5-sulfonamide	574711		CN1C=C(\C=C2/C(=O)NC3=CC=C(C=C23)S(N)(=O)=O)C2=CC=CC=C12	Kina t v2-3_Quad3	H02	353.395	2.19	2	3	0	10	94.19	2	C18H15N3O3S	622387-85-3	Syk Inhibitor
5-[(E)-2-nitroethenyl]-2H-1,3-benzodioxole	574713	Lopac 313, M 7445, MNS	O=N(=O)\C=C\C1=CC2=C(OCO2)C=C1	Kina t v2-3_Quad3	H03	193.156	1.75	0	4	0	-4.74	64.28	2	C9H7NO4	1485-00-3	Syk Inhibitor III, Src and Syk kina inhibitor; prevents phosphorylation and cytoskeletal association of GPIIb/IIIa and talin.
4-[3-(pyridin-2-yl)-1H-pyrazol-4-yl]quinoline	616451	Tocris 2718	N1C=C(C(=N1)C1=CC=CC=N1)C1=CC=NC2=CC=CC=C12	Kina t v2-3_Quad3	H04	272.304	3.28	1	3	0	3.71	54.46	2	C17H12N4	396129-53-6, [396129-53-6]	TGF-b RI Kina Inhibitor, TGFbR1
2-[(4-methoxyphenyl)methylidene]propanedinitrile	658390	EI-190, Lopac 1264, T 7040, Tyrphostin 1	COC1=CC=C(C=C(C#N)C#N)C=C1	Kina t v2-3_Quad3	H05	184.194	2.01	0	3	0	-4.83	56.81	2	C11H8N2O	2826-26-8	AG 9, Negative control for tyrosine kina inhibitors., EGFR tyrosine kina inhibitor
(3Z)-2-amino-3-[(4-hydroxyphenyl)methylidene]prop-1-ene-1,1,3-tricarbonitrile	658440	Lopac 1263, T 6943, Tyrphostin AG 112	NC(\C(=C\C1=CC=C(O)C=C1)C#N)=C(C#N)C#N	Kina t v2-3_Quad3	H06	236.229	0.75	2	5	0	7.37	117.62	2	C13H8N4O	144978-82-5	AG 112, Protein tyrosine kina inhibitor
6,7-dimethoxy-2-phenylquinoxaline	658551	EI-303, AG1296	COC1=C(OC)C=C2N=C(C=NC2=C1)C1=CC=CC=C1	Kina t v2-3_Quad3	H07	266.295	3.02	0	4	0	2.12	44.24	3	C16H14N2O2	146535-11-7	AG 1296, PDGFRK, PDGF-Receptor kina
ethyl 2,4-dimethyl-5-{[(3Z)-2-oxo-2,3-dihydro-1H-indol-3-ylidene]methyl}-1H-pyrrole-3-carboxylate	676480		CCOC(=O)C1=C(C)NC(\C=C2/C(=O)NC3=CC=CC=C23)=C1C	Kina t v2-3_Quad3	H08	310.347	3.34	2	2	0	11.3	71.19	4	C18H18N2O3	15966-93-5	VEGF Receptor 2 Kina Inhibitor I
1-{2-chloro-4-[(6,7-dimethoxyquinolin-4-yl)oxy]phenyl}-3-(5-methyl-1,2-oxazol-3-yl)urea	676483	AV951 (KRN951, Tivozanib), S1207	COC1=CC2=NC=CC(OC3=CC(Cl)=C(NC(=O)NC4=NOC(C)=C4)C=C3)=C2C=C1OC	Kina t v2-3_Quad3	H09	454.863	4.22	2	5	0	5.89	107.74	6	C22H19ClN4O5	475108-18-0	VEGFR Tyrosine Kina Inhibitor IV, VEGFR-PDGFR, VEGFR
(3Z)-3-[(3,5-dimethyl-1H-pyrrol-2-yl)methylidene]-2,3-dihydro-1H-indol-2-one	676487	Lopac 1106, S 8442, SU 5416, Tocris 3037	CC1=CC(C)=C(N1)\C=C1/C(=O)NC2=CC=CC=C12	Kina t v2-3_Quad3	H10	238.284	2.98	2	1	0	11.3	44.89	1	C15H14N2O	204005-46-9, [204005-46-9]	VEGF Receptor 2 Kina Inhibitor III, VEGFR, Potent and lective VEGFR PTK inhibitor; inhibits VEGF-induced angiogenesis
(1R,3R,5S,18S)-18-(methoxymethyl)-1,5-dimethyl-6,11,16-trioxo-13,17-dioxapentacyclo[10.6.1.0²,¹⁰.0⁵,⁹.0¹⁵,¹⁹]nonadeca-2(10),12(19),14-trien-3-yl acetate	Lopac 1293	681675, ST-415, W 1628, Wortmannin from Penicillium funiculosum	COC[C@H]1OC(=O)C2=COC3=C2[C@@]1(C)C1=C(C2CCC(=O)[C@@]2(C)C[C@H]1OC(C)=O)C3=O	Kina t v2-3_Quad3	H11	428.432	1.44	0	5	0	-3.19	109.11	4	C23H24O8	19545-26-7	KY 12420, PI 3-K, Potent and specific phosphatidylinositol 3-kina (P13-K) inhibitor, Wortmannin
2,2-diphenyl-N-(2,2,2-trichloro-1-{[(4-fluoro-3-nitrophenyl)carbamothioyl]amino}ethyl)acetamide	118501	Tocris 2639	FC1=C(C=C(NC(=S)NC(NC(=O)C(C2=CC=CC=C2)C2=CC=CC=C2)C(Cl)(Cl)Cl)C=C1)N(=O)=O	Kina t v2-3_Quad4	A02	555.836	6.51	3	3	2	8.63	98.98	8	C23H18Cl3FN4O3S	905973-89-9, [905973-89-9]	ATM/ATR Kina Inhibitor, ATR/ATM
1,2-dimethyl-6-(thiophen-2-yl)-1H-imidazo[4,5-g]quinoxaline	121790	AGL2043	CN1C(C)=NC2=CC3=NC(=CN=C3C=C12)C1=CC=CS1	Kina t v2-3_Quad4	A03	280.348	2.74	0	3	0	5.96	43.6	1	C15H12N4S	226717-28-8, 22617-28-8	AGL 2043, Inhibitor of type III receptor tyrosine kinas
2-{5-amino-7-methyl-2,6,7,9,11-pentaazatricyclo[6.3.1.0⁴,¹²]dodeca-1(11),3,5,8(12),9-pentaen-2-yl}-5-(hydroxymethyl)oxolane-3,4-diol	124012	NSC 154020	CN1N=C(N)C2=CN(C3OC(CO)C(O)C3O)C3=NC=NC1=C23	Kina t v2-3_Quad4	A04	320.304	-1.46	4	8	0	8.33	144.47	2	C13H16N6O4	35943-35-2	Akt Inhibitor V, Triciribine
[4-(2-chloro-10H-phenoxazin-10-yl)butyl]diethylamine hydrochloride	124020	Tocris 2558	Cl.CCN(CC)CCCCN1C2=CC=CC=C2OC2=C1C=C(Cl)C=C2	Kina t v2-3_Quad4	A05	381.339	5.08	0	2	1	10.3	15.71	7	C20H26Cl2N2O	925681-41-0, [201788-90-1]	Akt Inhibitor X, PKB
3-{14-nitro-9-oxo-8,18-diazatetracyclo[9.7.0.0²,⁷.0¹²,¹⁷]octadeca-1(11),2,4,6,12,14,16-heptaen-4-yl}propanenitrile	126871		O=C1CC2=C(NC3=CC=C(C=C23)N(=O)=O)C2=CC(CCC#N)=CC=C2N1	Kina t v2-3_Quad4	A06	346.34	2.82	2	4	0	13.1	114.5	3	C19H14N4O3	852527-97-0	Alsterpaullone, 2-Cyanoethyl, Alsterpaullone, 2-Cyanoethyl
7-butyl-6-(4-methoxyphenyl)-5H-pyrrolo[2,3-b]pyrazine	128135		CCCCC1=C(NC2=NC=CN=C12)C1=CC=C(OC)C=C1	Kina t v2-3_Quad4	A07	281.352	3.65	1	3	0	2.8	50.8	5	C17H19N3O	496864-15-4	Aloisine, RP106
4-(6-{4-[2-(piperidin-1-yl)ethoxy]phenyl}pyrazolo[1,5-a]pyrimidin-3-yl)pyridine	171260		C(CN1CCCCC1)OC1=CC=C(C=C1)C1=CN2N=CC(=C2N=C1)C1=CC=NC=C1	Kina t v2-3_Quad4	A08	399.488	3.44	0	5	0	8.81	55.55	6	C24H25N5O	866405-64-3	AMPK Inhibitor, Compound C, AMPK Inhibitor, Compound C
N-{3-[(4-{[3-(trifluoromethyl)phenyl]amino}pyrimidin-2-yl)amino]phenyl}cyclopropanecarboxamide	189405		FC(F)(F)C1=CC=CC(NC2=CC=NC(NC3=CC=CC(NC(=O)C4CC4)=C3)=N2)=C1	Kina t v2-3_Quad4	A09	413.396	5.1	3	5	1	5.16	78.94	7	C21H18F3N5O	879127-16-9, 331770-21-9	Aurora Kina Inhibitor III, Aurora Kina Inhibitor II
(2E)-3-(4-methylbenzenesulfonyl)prop-2-enenitrile	Lopac 393	B 5556, Bay 11-7082, 196870, EI-278	CC1=CC=C(C=C1)S(=O)(=O)\C=C\C#N	Kina t v2-3_Quad4	A10	207.249	1.71	0	3	0	16.6	57.93	2	C10H9NO2S	19542-67-7, 195462-67-7	BAY 11-7082, IKK pathway, Inhibitor of cytokine-induced IKB-alpha phosphorylation
3-{1-[3-(dimethylamino)propyl]-1H-indol-3-yl}-4-(1H-indol-3-yl)-2,5-dihydro-1H-pyrrole-2,5-dione	203290	EI-246, Tocris 0741	CN(C)CCCN1C=C(C2=CC=CC=C12)C1=C(C(=O)NC1=O)C1=CNC2=CC=CC=C12	Kina t v2-3_Quad4	A11	412.484	2.58	2	3	0	9.39	70.13	6	C25H24N4O2	133052-90-1, [133052-90-1]	Bisindolylmaleimide I, PKC
3-{[6-(benzylamino)-9-(propan-2-yl)-9H-purin-2-yl]amino}propan-1-ol	203600	Bohemine	CC(C)N1C=NC2=C(NCC3=CC=CC=C3)N=C(NCCCO)N=C12	Kina t v2-3_Quad4	B02	340.423	2.01	3	6	0	4.36	87.89	8	C18H24N6O	189232-42-6	Bohemine, CDK, cyclin dependent kina
(3E)-3-[(2-chloro-1H-indol-3-yl)methylidene]-2,3-dihydro-1H-indol-2-one	217695		ClC1=C(\C=C2\C(=O)NC3=CC=CC=C23)C2=CC=CC=C2N1	Kina t v2-3_Quad4	B03	294.735	3.68	2	1	0	11.3	44.89	1	C17H11ClN2O	220749-41-7	Cdk1 Inhibitor
5-amino-N-(2,6-difluorophenyl)-3-[(4-sulfamoylphenyl)amino]-1H-1,2,4-triazole-1-carbothioamide	217714		NC1=NC(NC2=CC=C(C=C2)S(N)(=O)=O)=NN1C(=S)NC1=C(F)C=CC=C1F	Kina t v2-3_Quad4	B04	425.436	2.57	4	6	0	8.99	140.95	4	C15H13F2N7O2S2	443798-55-8	Cdk1/2 Inhibitor III
4-[4-(2,3-dihydro-1,4-benzodioxin-6-yl)-5-(pyridin-2-yl)-1H-imidazol-2-yl]benzamide	218696	Tocris 2902	NC(=O)C1=CC=C(C=C1)C1=NC(=C(N1)C1=CC=CC=N1)C1=CC2=C(OCCO2)C=C1	Kina t v2-3_Quad4	B05	398.414	3.01	2	5	0	4.36	103.12	4	C23H18N4O3	301836-43-1, [301836-43-1]	Cain Kina I Inhibitor, D4476, CK1
20-bromo-3,13,23-triazahexacyclo[14.7.0.0²,¹⁰.0⁴,⁹.0¹¹,¹⁵.0¹⁷,²²]tricosa-1(16),2(10),4,6,8,11(15),17(22),18,20-nonaene-12,14-dione	219476		BrC1=CC2=C(C=C1)C1=C(N2)C2=C(C3=CC=CC=C3N2)C2=C1C(=O)NC2=O	Kina t v2-3_Quad4	B06	404.216	3.7	3	2	0	8.04	77.75	0	C20H10BrN3O2	546102-60-7	Cdk4 Inhibitor
2-methyl-5-[(4-methylphenyl)amino]-4,7-dihydro-1,3-benzothiazole-4,7-dione	219478	Tocris 2609	CC1=NC2=C(S1)C(=O)C=C(NC1=CC=C(C)C=C1)C2=O	Kina t v2-3_Quad4	B07	284.333	2.22	1	4	0	10.7	59.06	2	C15H12N2O2S	265312-55-8, [265312-55-8]	Cdk4 Inhibitor III, cdk
1-(2,6-dichlorophenyl)-6-{[4-(2-hydroxyethoxy)phenyl]methyl}-3-(propan-2-yl)-1H,4H,5H-pyrazolo[3,4-d]pyrimidin-4-one	219491		CC(C)C1=NN(C2=C1C(=O)NC(CC1=CC=C(OCCO)C=C1)=N2)C1=C(Cl)C=CC=C1Cl	Kina t v2-3_Quad4	B08	473.352	4.52	2	5	0	9.09	88.74	6	C23H22Cl2N4O3	784211-09-2	Cdk/Crk Inhibitor
2-[4-(4-chlorophenoxy)phenyl]-1H-1,3-benzodiazole-5-carboxamide	220486		NC(=O)C1=CC=C2NC(=NC2=C1)C1=CC=C(OC2=CC=C(Cl)C=C2)C=C1	Kina t v2-3_Quad4	B09	363.797	4.24	2	2	0	4.4	81	4	C20H14ClN3O2	516480-79-8	Chk2 Inhibitor II
N-(3-bromophenyl)-6,7-diethoxyquinazolin-4-amine	234505	Compound56	CCOC1=C(OCC)C=C2C(NC3=CC(Br)=CC=C3)=NC=NC2=C1	Kina t v2-3_Quad4	B10	388.258	4.63	1	5	0	4.6	56.27	6	C18H18BrN3O2	171745-13-4	Compound 56, Compound 56, EGFR tyrosine kina
4-{[6-(cyclohexylmethoxy)-9H-purin-2-yl]amino}-N,N-diethylbenzamide	238804		CCN(CC)C(=O)C1=CC=C(NC2=NC(OCC3CCCCC3)=C3N=CNC3=N2)C=C1	Kina t v2-3_Quad4	B11	422.523	4.38	2	6	0	8.95	96.03	8	C23H30N6O2	444723-13-1, 444723-13-1	Cdk2 Inhibitor IV, NU6140, Cdk2 Inhibitor IV, NU6140
1-[2-hydroxy-4-(morpholin-4-yl)phenyl]ethan-1-one	260962		CC(=O)C1=CC=C(C=C1O)N1CCOCC1	Kina t v2-3_Quad4	C02	221.252	1.77	1	4	0	10.3	49.77	2	C12H15NO3	404009-40-1	DNA-PK Inhibitor III
3-(2-{4-[bis(4-fluorophenyl)methylidene]piperidin-1-yl}ethyl)-2-sulfanylidene-1,2,3,4-tetrahydroquinazolin-4-one	266788		FC1=CC=C(C=C1)C(=C1CCN(CCN2C(=S)NC3=C(C=CC=C3)C2=O)CC1)C1=CC=C(F)C=C1	Kina t v2-3_Quad4	C03	489.579	5	1	2	0	5.15	35.58	5	C28H25F2N3OS	120166-69-0	Diacylglycerol Kina Inhibitor II
N-[4-(benzyloxy)phenyl]-6,7-dimethoxyquinazolin-4-amine	324673		COC1=C(OC)C=C2C(NC3=CC=C(OCC4=CC=CC=C4)C=C3)=NC=NC2=C1	Kina t v2-3_Quad4	C04	387.431	4.71	1	6	0	4.63	65.5	7	C23H21N3O3	179248-61-4	EGFR/ErbB-2 Inhibitor
N-{4-[(3-chloro-4-fluorophenyl)amino]pyrido[3,4-d]pyrimidin-6-yl}but-2-ynamide	324840		CC#CC(=O)NC1=NC=C2N=CN=C(NC3=CC(Cl)=C(F)C=C3)C2=C1	Kina t v2-3_Quad4	C05	355.754	4.06	2	5	0	4.67	79.8	4	C17H11ClFN5O	881001-19-0	EGFR/ErbB-2/ErbB-4 Inhibitor
5-{2-phenylpyrazolo[1,5-a]pyridin-3-yl}-1H-pyrazolo[3,4-c]pyridazin-3-ol	328008		OC1=NNC2=NN=C(C=C12)C1=C2C=CC=CN2N=C1C1=CC=CC=C1	Kina t v2-3_Quad4	C06	328.328	3.35	2	5	0	7.06	91.99	2	C18H12N6O		ERK Inhibitor II, Negative contr, ERK Inhibitor II, Negative control
20-oxo-3,13λ⁵-diazapentacyclo[11.7.0.0²,¹⁰.0⁴,⁹.0¹⁴,¹⁹]icosa-1(13),2(10),4(9),5,7,11,14(19),15,17-nonaen-13-ylium chloride	341251		[Cl-].O=C1C2=C(C=CC=C2)[N+]2=C1C1=C(C=C2)C2=C(N1)C=CC=C2	Kina t v2-3_Quad4	C07	306.746	0.38	1	1	0	10.2	36.74	0	C18H11ClN2O		Fascaplysin, Synthetic
2-(5-hydroxy-1H-indole-2-carbonyl)-1H-indol-5-ol	343021		OC1=CC=C2NC(=CC2=C1)C(=O)C1=CC2=CC(O)=CC=C2N1	Kina t v2-3_Quad4	C08	292.289	2.86	4	3	0	9.26	89.11	2	C17H12N2O3	896138-40-2	Flt-3 Inhibitor II
5-({3-methoxy-4-[(4-methoxyphenyl)methoxy]phenyl}methyl)pyrimidine-2,4-diamine	344036		COC1=CC=C(COC2=C(OC)C=C(CC3=C(N)N=C(N)N=C3)C=C2)C=C1	Kina t v2-3_Quad4	C09	366.414	3.01	2	7	0	7.16	105.51	7	C20H22N4O3	870483-87-7	cFMS Receptor Tyrosine Kina Inhibitor
4-(5-{[(3-iodophenyl)methyl]sulfanyl}-1,3,4-oxadiazol-2-yl)pyridine	361541		IC1=CC=CC(CSC2=NN=C(O2)C2=CC=NC=C2)=C1	Kina t v2-3_Quad4	C10	395.218	3.62	0	3	0	2.48	51.81	4	C14H10IN3OS	478482-75-6	GSK-3b Inhibitor II
6-bromo-3-[(3Z)-3-(hydroxyimino)-2,3-dihydro-1H-indol-2-ylidene]-2,3-dihydro-1H-indol-2-one	361550		O\N=C1/C(/NC2=CC=CC=C/12)=C1/C(=O)NC2=CC(Br)=CC=C12	Kina t v2-3_Quad4	C11	356.174	2.56	3	4	0	7.84	73.72	0	C16H10BrN3O2	667463-62-9	GSK-3 Inhibitor IX
3-[1-(3-hydroxypropyl)-1H-pyrrolo[2,3-b]pyridin-3-yl]-4-(pyrazin-2-yl)-2,5-dihydro-1H-pyrrole-2,5-dione	361553		OCCCN1C=C(C2=CC=CN=C12)C1=C(C(=O)NC1=O)C1=NC=CN=C1	Kina t v2-3_Quad4	D02	349.343	-0.51	2	6	0	9.65	110	5	C18H15N5O3	626604-39-5	GSK-3b Inhibitor XI
N-(5-methyl-1H-pyrazol-3-yl)-2-phenylquinazolin-4-amine	361555		CC1=CC(NC2=NC(=NC3=CC=CC=C23)C2=CC=CC=C2)=NN1	Kina t v2-3_Quad4	D03	301.345	4.8	2	4	0	4	66.49	3	C18H15N5	404828-08-6	GSK-3 Inhibitor XIII
3-{1-[3-(dimethylamino)propyl]-5-methoxy-1H-indol-3-yl}-4-(1H-indol-3-yl)-2,5-dihydro-1H-pyrrole-2,5-dione	365251		COC1=CC=C2N(CCCN(C)C)C=C(C2=C1)C1=C(C(=O)NC1=O)C1=CNC2=CC=CC=C12	Kina t v2-3_Quad4	D04	442.51	2.42	2	4	0	9.39	79.36	7	C26H26N4O3	133053-19-7	Gö 6983
2,4,9,19-tetraazapentacyclo[10.7.0.0²,⁶.0⁷,¹¹.0¹³,¹⁸]nonadeca-1(12),3,5,7(11),13,15,17-heptaene-8,10-dione	371957		O=C1NC(=O)C2=C1C1=CN=CN1C1=C2C2=CC=CC=C2N1	Kina t v2-3_Quad4	D05	276.25	0.36	2	3	0	7.8	79.26	0	C15H8N4O2	244148-46-7	Isogranulatimide
5-(1,4-diazepane-1-sulfonyl)isoquinoline dihydrochloride	371970	EI-233	Cl.Cl.O=S(=O)(N1CCCNCC1)C1=C2C=CN=CC2=CC=C1	Kina t v2-3_Quad4	D06	364.291	0.32	1	4	0	8.04	62.3	1	C14H19Cl2N3O2S	103745-39-7	HA 1077, Dihydrochloride, PKA, PKG, HA 1077, Dihydrochloride Fasudil
(3E)-3-[(2,4,6-trimethoxyphenyl)methylidene]-2,3-dihydro-1H-indol-2-one	400090	I 0658, IC 261, Lopac 529	COC1=CC(OC)=C(\C=C2\C(=O)NC3=C2C=CC=C3)C(OC)=C1	Kina t v2-3_Quad4	D07	311.332	2.79	1	4	0	11.3	56.79	4	C18H17NO4	186611-52-9	IC261, Cain kina-1 (CK-1delta/epsilon) inhibitor.
3-[(3E)-3-[(3,4-dihydroxybutoxy)imino]-2,3-dihydro-1H-indol-2-ylidene]-2,3-dihydro-1H-indol-2-one	402081		OCC(O)CCO\N=C1\C(\NC2=CC=CC=C\12)=C1\C(=O)NC2=C1C=CC=C2	Kina t v2-3_Quad4	D08	365.383	0.91	4	6	0	6.85	103.18	5	C20H19N3O4		Indirubin Derivative E804
3-(5-chloro-2-methoxyphenyl)-1-(2-methylquinolin-4-yl)urea	407248	Tocris 2768	COC1=CC=C(Cl)C=C1NC(=O)NC1=C2C=CC=CC2=NC(C)=C1	Kina t v2-3_Quad4	D09	341.792	3.85	2	3	0	5.57	63.25	3	C18H16ClN3O2	196868-63-0, [196868-63-0]	IGF-1R Inhibitor II, IGF-1R
4-tert-butyl-15-fluoro-3,5,10-triazatetracyclo[11.4.0.0²,⁶.0⁷,¹²]heptadeca-1(17),2(6),3,7(12),8,13,15-heptaen-11-one	420099	Mk-5	CC(C)(C)C1=NC2=C(N1)C1=C(C(=O)NC=C1)C1=CC(F)=CC=C21	Kina t v2-3_Quad4	D10	309.338	3.67	2	2	0	10.3	57.78	1	C18H16FN3O	457081-03-7	JAK Inhibitor I
14,15-diazatetracyclo[7.6.1.0²,⁷.0¹³,¹⁶]hexadeca-1(16),2(7),3,5,9,11,13-heptaen-8-one	RH 00237	420119, EI-305, Lopac 862, S 5567, SP600125, S1460, Tocris 1496	O=C1C2=CC=CC3=NNC(=C23)C2=C1C=CC=C2	Kina t v2-3_Quad4	D11	220.226	2.71	1	2	0	9.62	45.75	0	C14H8N2O	129-56-6, [129-56-6]	JNK Inhibitor II, lective c-Jun N-terminal kina (c-JNK) inhibitor., JNK
14-methyl-14,15-diazatetracyclo[7.6.1.0²,⁷.0¹³,¹⁶]hexadeca-1(15),2(7),3,5,9(16),10,12-heptaen-8-one	420123		CN1N=C2C3=C(C=CC=C13)C(=O)C1=C2C=CC=C1	Kina t v2-3_Quad4	E02	234.253	2.94	0	2	0	0.32	34.89	0	C15H10N2O		JNK Inhibitor, Negative Control, JNK Inhibitor, Negative Control
2-[(2Z)-2,3-dihydro-1,3-benzothiazol-2-ylidene]-2-(2-{[2-(pyridin-3-yl)ethyl]amino}pyrimidin-4-yl)acetonitrile	420129		N#C\C(=C1\NC2=CC=CC=C2S1)C1=CC=NC(NCCC2=CN=CC=C2)=N1	Kina t v2-3_Quad4	E03	372.446	3.26	2	6	0	5.5	86.52	5	C20H16N6S	345987-15-7	JNK Inhibitor V
N-(3-cyano-4,5,6,7-tetrahydro-1-benzothiophen-2-yl)naphthalene-1-carboxamide hydrate	420136		O.O=C(NC1=C(C#N)C2=C(CCCC2)S1)C1=C2C=CC=CC2=CC=C1	Kina t v2-3_Quad4	E04	350.434	5.44	1	2	1	8.31	52.89	2	C20H18N2O2S	312917-14-9	JNK Inhibitor IX
14-bromo-8,18-diazatetracyclo[9.7.0.0²,⁷.0¹²,¹⁷]octadeca-1(11),2,4,6,12,14,16-heptaen-9-one	Lopac 998	422000, EI-310, K 3888, Kenpaullone	BrC1=CC=C2NC3=C(CC(=O)NC4=CC=CC=C34)C2=C1	Kina t v2-3_Quad4	E05	327.175	3.51	2	1	0	13	44.89	0	C16H11BrN2O	142273-20-9	Kenpaullone, GSK-3beta, Potent inhibitor of CDK1/cyclin B, CDK2/cyclin A, CDK2/cyclin E, and CDK5/p25
N-[2-({[(2E)-3-(4-chlorophenyl)prop-2-en-1-yl](methyl)amino}methyl)phenyl]-2-hydroxy-S'-(4-methoxyphenyl)ethane-1-sulfonamido	422708	EI-268	COC1=CC=C(C=C1)S(=O)(=O)N(CCO)C1=C(CN(C)C\C=C\C2=CC=C(Cl)C=C2)C=CC=C1	Kina t v2-3_Quad4	E06	501.037	4.72	1	5	1	7.98	70.08	10	C26H29ClN2O4S	139298-40-1	KN-93, CaMK II
2-(morpholin-4-yl)-8-phenyl-4H-chromen-4-one	440202	ST-420, LY294002, S1105	O=C1C=C(OC2=C1C=CC=C2C1=CC=CC=C1)N1CCOCC1	Kina t v2-3_Quad4	E07	307.343	3.41	0	4	0	15.9	38.77	2	C19H17NO3	154447-36-6	LY 294002, PI 3-K, PI3K
(2Z)-3-amino-3-[(2-aminophenyl)sulfanyl]-2-{3-[hydroxy(pyridin-4-yl)methyl]phenyl}prop-2-enenitrile	444937		N\C(SC1=C(N)C=CC=C1)=C(\C#N)C1=CC=CC(=C1)C(O)C1=CC=NC=C1	Kina t v2-3_Quad4	E08	374.459	2.72	3	5	0	4.98	108.95	5	C21H18N4OS		MEK Inhibitor I
(2Z)-3-amino-3-[(4-aminophenyl)sulfanyl]-2-[2-(trifluoromethyl)phenyl]prop-2-enenitrile	444939	Tocris 1969	N\C(SC1=CC=C(N)C=C1)=C(\C#N)C1=CC=CC=C1C(F)(F)F	Kina t v2-3_Quad4	E09	335.347	3.8	2	3	0	3.91	75.83	4	C16H12F3N3S	305350-87-2, [305350-87-2]	MEK1/2 Inhibitor, MEK
3-N-(4-fluorophenyl)-1H-pyrazolo[3,4-d]pyrimidine-3,4-diamine	Lopac 417	C0993, CGP 57380, 454861, MNK1inhib, Tocris 2731	NC1=C2C(NC3=CC=C(F)C=C3)=NNC2=NC=N1	Kina t v2-3_Quad4	E10	244.228	1.68	3	5	0	6.4	92.51	2	C11H9FN6	522629-08-9, [522629-08-9]	MNK1 Inhibitor, Mnk1, MNK1, mitogen-activated protein kina-interacting kina 1, Cell-permeable, lective mitogen-activated protein kina-interacting kina 1 (MNK1) inhibitor.
4-N-[2-(4-phenoxyphenyl)ethyl]quinazoline-4,6-diamine	481406		NC1=CC=C2N=CN=C(NCCC3=CC=C(OC4=CC=CC=C4)C=C3)C2=C1	Kina t v2-3_Quad4	E11	356.42	4.18	2	4	0	5.37	73.06	6	C22H20N4O	545380-34-5	NF-kB Activation Inhibitor
2-(4-chlorophenyl)-4-(4-fluorophenyl)-5-(pyridin-4-yl)-2,3-dihydro-1H-pyrazol-3-one	506126		FC1=CC=C(C=C1)C1=C(NN(C1=O)C1=CC=C(Cl)C=C1)C1=CC=NC=C1	Kina t v2-3_Quad4	F02	365.788	3.57	1	3	0	7.2	45.23	3	C20H13ClFN3O	219138-24-6	p38 MAP Kina Inhibitor
4-[4-(4-fluorophenyl)-2-(4-nitrophenyl)-1H-imidazol-5-yl]pyridine	Lopac 586	513030, P 9248, PD 169316	FC1=CC=C(C=C1)C1=C(NC(=N1)C1=CC=C(C=C1)N(=O)=O)C1=CC=NC=C1	Kina t v2-3_Quad4	F03	360.341	4.34	1	4	0	5.12	87.39	4	C20H13FN4O2	152121-53-4	PD 169316, p38 MAP kina/MAPK, Potent, cell permeable and lective p38 MAP kina inhibitor; nM potency
N-{4-[(3-bromophenyl)amino]quinazolin-6-yl}propanamide	513040		CCC(=O)NC1=CC=C2N=CN=C(NC3=CC(Br)=CC=C3)C2=C1	Kina t v2-3_Quad4	F04	371.231	4.17	2	4	0	3.97	66.91	4	C17H15BrN4O	216163-53-0	PD 174265
4-(6,7-dimethoxyquinazolin-4-yl)-N-(4-phenoxyphenyl)piperazine-1-carboxamide	521232		COC1=C(OC)C=C2C(=C1)N=CN=C2N1CCN(CC1)C(=O)NC1=CC=C(OC2=CC=CC=C2)C=C1	Kina t v2-3_Quad4	F05	485.534	4.29	1	6	0	5.37	89.05	6	C27H27N5O4	205254-94-0	PDGF Receptor Tyrosine Kina Inhibitor III, PDGF
3-{4-[(6,7-dimethoxyquinolin-4-yl)oxy]phenyl}-1-(2-methylbenzoyl)thiourea trihydrate	521234		O.O.O.COC1=C(OC)C=C2C(OC3=CC=C(NC(=S)NC(=O)C4=C(C)C=CC=C4)C=C3)=CC=NC2=C1	Kina t v2-3_Quad4	F06	527.589	4.67	2	4	1	5.35	81.71	6	C26H29N3O7S	347155-76-4	PDGF RTK Inhibitor
(8Z)-8-(1H-imidazol-4-ylmethylidene)-6H,7H,8H-[1,3]thiazolo[5,4-e]indol-7-one	527450		O=C1NC2=CC=C3N=CSC3=C2\C1=C\C1=CNC=N1	Kina t v2-3_Quad4	F07	268.294	1.52	2	3	0	6.07	70.67	1	C13H8N4OS	608512-97-6	PKR Inhibitor
3-[6-(morpholin-4-yl)-8-oxa-3,5,10-triazatricyclo[7.4.0.0²,⁷]trideca-1(9),2(7),3,5,10,12-hexaen-4-yl]phenol	528100	PI103, S1038	OC1=CC=CC(=C1)C1=NC2=C(OC3=C2C=CC=N3)C(=N1)N1CCOCC1	Kina t v2-3_Quad4	F08	348.355	3.53	1	6	0	9.4	84.51	2	C19H16N4O3	371935-74-9	PI-103, NULL, PI3K
(5Z)-5-[(2,2-difluoro-2H-1,3-benzodioxol-5-yl)methylidene]-1,3-thiazolidine-2,4-dione	528108	A 0231, AS 604850, Lopac 910	FC1(F)OC2=CC=C(\C=C3/SC(=O)NC3=O)C=C2O1	Kina t v2-3_Quad4	F09	285.224	2.87	1	4	0	7.4	64.63	1	C11H5F2NO4S	648449-76-7	PI 3-KbInhibitor II, lective PI3Kgamma inhibitor, PI 3-Kg Inhibitor II
1-tert-butyl-3-(naphthalen-1-ylmethyl)-1H-pyrazolo[3,4-d]pyrimidin-4-amine	529581		CC(C)(C)N1N=C(CC2=C3C=CC=CC3=CC=C2)C2=C(N)N=CN=C12	Kina t v2-3_Quad4	F10	331.414	3.64	1	4	0	6.39	69.62	3	C20H21N5	221244-14-0	PP1 Analog II, 1NM-PP1
5,6-bis[(4-fluorophenyl)amino]-2,3-dihydro-1H-isoindole-1,3-dione	539652	Tocris 2442	FC1=CC=C(NC2=C(NC3=CC=C(F)C=C3)C=C3C(=O)NC(=O)C3=C2)C=C1	Kina t v2-3_Quad4	F11	365.333	3.86	3	4	0	8.73	70.23	4	C20H13F2N3O2	145915-60-2, [145915-60-2]	PKCbII/EGFR Inhibitor, PKC
2-({6-[(3-chlorophenyl)amino]-9-(propan-2-yl)-9H-purin-2-yl}amino)-3-methylbutan-1-ol	540500		CC(C)C(CO)NC1=NC(NC2=CC(Cl)=CC=C2)=C2N=CN(C(C)C)C2=N1	Kina t v2-3_Quad4	G02	388.894	4.1	3	6	0	1.99	87.89	7	C19H25ClN6O	212844-53-6	Purvalanol A
3-(pyridin-4-yl)-1H-indole	555553		N1C=C(C2=CC=CC=C12)C1=CC=NC=C1	Kina t v2-3_Quad4	G03	194.232	2.5	1	1	0	4.71	28.68	1	C13H10N2	7272-84-6	Rho Kina Inhibitor III, Rockout
3-{8-[(dimethylamino)methyl]-6H,7H,8H,9H-pyrido[1,2-a]indol-10-yl}-4-(1-methyl-1H-indol-3-yl)-2,5-dihydro-1H-pyrrole-2,5-dione hydrochloride	557525	Ro-32-0432	Cl.CN(C)CC1CCN2C(C1)=C(C1=CC=CC=C21)C1=C(C(=O)NC1=O)C1=CN(C)C2=CC=CC=C12	Kina t v2-3_Quad4	G04	489.008	2.96	1	3	0	10.1	59.27	4	C28H29ClN4O2	151342-35-7	Ro-32-0432, PKC, prptein kina C
4-[4-(4-fluorophenyl)-5-(pyridin-4-yl)-1H-imidazol-2-yl]phenol	559388	EI-294, Lopac 723, S 7067, SB 202190, S1077, Tocris 1264	OC1=CC=C(C=C1)C1=NC(=C(N1)C1=CC=NC=C1)C1=CC=C(F)C=C1	Kina t v2-3_Quad4	G05	331.343	4.1	2	3	0	5.22	61.8	3	C20H14FN3O	152121-30-7, [152121-30-7]	p38 MAPK, Highly lective, potent and cell permeable p38 MAP kina inhibitor., SB 202190
4-[4-(4-fluorophenyl)-1-(piperidin-4-yl)-1H-imidazol-5-yl]pyrimidin-2-amine	559396		NC1=NC(=CC=N1)C1=C(N=CN1C1CCNCC1)C1=CC=C(F)C=C1	Kina t v2-3_Quad4	G06	338.382	1.78	2	5	0	10.1	81.65	3	C18H19FN6	165806-53-1	SB220025
4-(2-methyl-4-phenyl-1,3-oxazol-5-yl)pyridine	565625		CC1=NC(=C(O1)C1=CC=NC=C1)C1=CC=CC=C1	Kina t v2-3_Quad4	G07	236.269	2.42	0	2	0	3.54	38.92	2	C15H12N2O	318480-82-9	SC-68376
4-{[4-(4-chlorophenyl)-1,3-thiazol-2-yl]amino}phenol hydrochloride	567731		Cl.OC1=CC=C(NC2=NC(=CS2)C2=CC=C(Cl)C=C2)C=C1	Kina t v2-3_Quad4	G08	339.24	5.09	2	3	1	10.3	45.15	3	C15H12Cl2N2OS		Sphingosine Kina Inhibitor
(3S,4S)-3-methoxy-2-methyl-4-(methylamino)-29-oxa-1,7,17-triazaoctacyclo[12.12.2.1²,⁶.0⁷,²⁸.0⁸,¹³.0¹⁵,¹⁹.0²⁰,²⁷.0²¹,²⁶]nonacosa-8,10,12,14(28),15(19),20(27),21(26),22,24-nonaen-16-one	569397		CN[C@H]1CC2OC(C)([C@H]1OC)N1C3=C(C=CC=C3)C3=C1C1=C(C4=CC=CC=C4N21)C1=C3CNC1=O	Kina t v2-3_Quad4	G09	466.531	3.97	2	4	0	9.55	69.45	2	C28H26N4O3	62996-74-1, 62996-74-1	Staurosporine, Streptomyces sp.
(3Z)-N,N-dimethyl-2-oxo-3-(4,5,6,7-tetrahydro-1H-indol-2-ylmethylidene)-2,3-dihydro-1H-indole-5-sulfonamide	Lopac 1339	572635, S 9692, SU 6656	CN(C)S(=O)(=O)C1=CC2=C(NC(=O)\C2=C/C2=CC3=C(CCCC3)N2)C=C1	Kina t v2-3_Quad4	G10	371.453	2.53	2	3	0	10.7	82.27	2	C19H21N3O3S	330161-87-0	SU6656, lective Src family kina inhibitor.
5-{[(3Z)-5-chloro-2-oxo-2,3-dihydro-1H-indol-3-ylidene]methyl}-N-[2-(diethylamino)ethyl]-2,4-dimethyl-1H-pyrrole-3-carboxamide	572660		CCN(CC)CCNC(=O)C1=C(C)NC(\C=C2/C(=O)NC3=CC=C(Cl)C=C23)=C1C	Kina t v2-3_Quad4	G11	414.928	3.39	3	3	0	9.04	77.23	7	C22H27ClN4O2	326914-10-7	SU11652
2-[(2-aminoethyl)amino]-4-{[3-(trifluoromethyl)phenyl]amino}pyrimidine-5-carboxamide dihydrate dihydrochloride	574712		O.O.Cl.Cl.NCCNC1=NC(NC2=CC(=CC=C2)C(F)(F)F)=C(C=N1)C(N)=O	Kina t v2-3_Quad4	H02	449.256	2.47	4	6	0	9.61	118.95	7	C14H21Cl2F3N6O3	227449-73-2	Syk Inhibitor II
4-[(3-chloro-4-fluorophenyl)amino]-6-[(pyridin-3-ylmethyl)amino]-1,7-naphthyridine-3-carbonitrile	616373	TPL2Kinhib	FC1=CC=C(NC2=C3C=C(NCC4=CC=CN=C4)N=CC3=NC=C2C#N)C=C1Cl	Kina t v2-3_Quad4	H03	404.827	3.53	2	6	0	4.84	86.52	5	C21H14ClFN6	871307-18-5	Tpl2 Kina Inhibitor, Tpl2 kina
2-[5-(2H-1,3-benzodioxol-5-yl)-2-tert-butyl-1H-imidazol-4-yl]-6-methylpyridine hydrochloride	616453		Cl.CC1=NC(=CC=C1)C1=C(NC(=N1)C(C)(C)C)C1=CC2=C(OCO2)C=C1	Kina t v2-3_Quad4	H04	371.861	4.3	1	4	0	3.32	60.03	3	C20H22ClN3O2	356559-13-2	TGF-b RI Inhibitor III
(2E)-N-benzyl-2-cyano-3-(3,4-dihydroxyphenyl)prop-2-enamide	658401	EI-272, S1143, Tocris 0414	OC1=C(O)C=C(\C=C(/C#N)C(=O)NCC2=CC=CC=C2)C=C1	Kina t v2-3_Quad4	H05	294.305	2.48	3	4	0	8.35	93.35	4	C17H14N2O3	133550-30-8, [133550-30-8]	AG 490, JAK-2, EGFR, JAK
6,7-dimethyl-2-phenylquinoxaline	658550	AC-1133	CC1=C(C)C=C2N=C(C=NC2=C1)C1=CC=CC=C1	Kina t v2-3_Quad4	H06	234.296	4.36	0	2	0	2.08	25.78	1	C16H14N2	71897-07-9	AG 1295, Tyrosine kinas
N-(3-chlorophenyl)-6,7-dimethoxyquinazolin-4-amine	GK 03499	658552, EI-277, Lopac 1247, AG1478, T 4182, Tyrphostin	COC1=C(OC)C=C2C(NC3=CC(Cl)=CC=C3)=NC=NC2=C1	Kina t v2-3_Quad4	H07	315.754	3.75	1	5	0	4.62	56.27	4	C16H14ClN3O2	175178-82-2	AG 1478, EGFRK, EGF-Receptor Kina, lective inhibitor of epidermal growth factor receptor (EGFR) protein
N-(4-chlorophenyl)-2-[(pyridin-4-ylmethyl)amino]benzamide	676481		ClC1=CC=C(NC(=O)C2=CC=CC=C2NCC2=CC=NC=C2)C=C1	Kina t v2-3_Quad4	H08	337.803	4.3	2	3	0	5.02	54.02	5	C19H16ClN3O	269390-69-4	VEGF Receptor Tyrosine Kina Inhibitor II
(3Z)-5-bromo-3-(4,5,6,7-tetrahydro-1H-indol-2-ylmethylidene)-2,3-dihydro-1H-indol-2-one	676485		BrC1=CC=C2NC(=O)\C(=C/C3=CC4=C(CCCC4)N3)C2=C1	Kina t v2-3_Quad4	H09	343.218	4.25	2	1	0	11.3	44.89	1	C17H15BrN2O	288144-20-7	VEGF Receptor 2 Kina Inhibitor II
6-(4-methoxyphenyl)-3-(thiophen-3-yl)pyrazolo[1,5-a]pyrimidine	676489		COC1=CC=C(C=C1)C1=CN2N=CC(C3=CSC=C3)=C2N=C1	Kina t v2-3_Quad4	H10	307.37	3.57	0	3	0	0.96	39.42	3	C17H13N3OS	216661-57-3	VEGF Receptor 2 Kina Inhibitor IV
(1R,4r)-4-[(1R)-1-aminoethyl]-N-(pyridin-4-yl)cyclohexane-1-carboxamide hydrate dihydrochloride	688000		O.Cl.Cl.C[C@@H](N)[C@H]1CC[C@@H](CC1)C(=O)NC1=CC=NC=C1	Kina t v2-3_Quad4	H11	338.273	1.34	2	3	0	10.5	68.01	3	C14H25Cl2N3O2	146986-50-7	ROCK Inhibitor, Y-27632
